# Supplementary material for: Manganese(ii) promotes prebiotically plausible non-enzymatic RNA ligation reactions
Source: Chem Commun (Camb). 2024 May 30;60(51):6528–31. doi: 10.1039/d4cc01086h (PMC11189027; doi:10.1039/d4cc01086h)
Supplement: CC-060-D4CC01086H-s002 [file CC-060-D4CC01086H-s002.cif]

# Electronic Supplementary Material (ESI) for Chemical Communications.
# This journal is © The Royal Society of Chemistry 2024

####################################################################### 
# 
# This file contains crystal structure data downloaded from the 
# Cambridge Structural Database (CSD) hosted by the Cambridge 
# Crystallographic Data Centre (CCDC).
# 
# Full information about CCDC data access policies and citation 
# guidelines are available at http://www.ccdc.cam.ac.uk/access/V1 
# 
# Audit and citation data items may have been added by the CCDC. 
# Please retain this information to preserve the provenance of 
# this file and to allow appropriate attribution of the data. 
# 
#######################################################################

data_AB_B1_0019
_database_code_depnum_ccdc_archive 'CCDC 2302125'
loop_
_audit_author_name
_audit_author_address
'Andrew Bond'
;University of Cambridge
United Kingdom
;
_audit_update_record             
;
2023-10-19 deposited with the CCDC.	2024-05-29 downloaded from the CCDC.
;
#===============================================================================
_audit_creation_method           SHELXL-2018/1

#-------------------------------------------------------------------------------
# Inserted by local software: cifUpdate ver. 3.0  (Andrew D. Bond, July 2015)
#-------------------------------------------------------------------------------
_cambridge_user_name             'Ziwei Liu'
_cambridge_user_email            zliu@mrc-lmb.cam.ac.uk
_cambridge_supervisor_name       'John Sutherland'
_cambridge_supervisor_email      johns@mrc-lmb.cam.ac.uk
_cambridge_crystallographer_name 'Andrew Bond'
_cambridge_crystallographer_email adb29@cam.ac.uk
_cambridge_sample_id             ZL-11-19-N
_cambridge_data_id               AB_B1_0019
#-------------------------------------------------------------------------------

_chemical_name_systematic        ?
_chemical_name_common            ?
_chemical_melting_point          ?
_chemical_formula_moiety         'C6 H8 N5 +, C5 H N4 -, H2 O'
_chemical_formula_sum            'C11 H11 N9 O'
_chemical_formula_weight         285.29

loop_
_atom_type_symbol
_atom_type_description
_atom_type_scat_dispersion_real
_atom_type_scat_dispersion_imag
_atom_type_scat_source
C C 0.0181 0.0091 'International Tables Vol C Tables 4.2.6.8 and 6.1.1.4'
H H 0.0000 0.0000 'International Tables Vol C Tables 4.2.6.8 and 6.1.1.4'
N N 0.0311 0.0180 'International Tables Vol C Tables 4.2.6.8 and 6.1.1.4'
O O 0.0492 0.0322 'International Tables Vol C Tables 4.2.6.8 and 6.1.1.4'

_space_group_crystal_system      monoclinic
_space_group_IT_number           14
_space_group_name_H-M_alt        'P 21/c'
_space_group_name_Hall           '-P 2ybc'

_shelx_space_group_comment       
;
The symmetry employed for this shelxl refinement is uniquely defined
by the following loop, which should always be used as a source of
symmetry information in preference to the above space-group names.
They are only intended as comments.
;

loop_
_space_group_symop_operation_xyz
'x, y, z'
'-x, y+1/2, -z+1/2'
'-x, -y, -z'
'x, -y-1/2, z-1/2'

_cell_length_a                   6.4786(2)
_cell_length_b                   15.6097(5)
_cell_length_c                   13.6164(5)
_cell_angle_alpha                90
_cell_angle_beta                 100.478(2)
_cell_angle_gamma                90
_cell_volume                     1354.05(8)
_cell_formula_units_Z            4
_cell_measurement_temperature    180(2)
_cell_measurement_reflns_used    9955
_cell_measurement_theta_min      4.35
_cell_measurement_theta_max      66.94

_exptl_crystal_description       block
_exptl_crystal_colour            colourless
_exptl_crystal_density_meas      ?
_exptl_crystal_density_method    ?
_exptl_crystal_density_diffrn    1.399
_exptl_crystal_F_000             592
_exptl_transmission_factor_min   ?
_exptl_transmission_factor_max   ?
_exptl_crystal_size_max          0.180
_exptl_crystal_size_mid          0.060
_exptl_crystal_size_min          0.040
_exptl_absorpt_coefficient_mu    0.844
_shelx_estimated_absorpt_T_min   0.863
_shelx_estimated_absorpt_T_max   0.967
_exptl_absorpt_correction_type   multi-scan
_exptl_absorpt_correction_T_min  0.6609
_exptl_absorpt_correction_T_max  0.7528
_exptl_absorpt_process_details   'SADABS (Bruker, 2014)'

_diffrn_ambient_temperature      180(2)
_diffrn_radiation_wavelength     1.54178
_diffrn_radiation_type           CuK\a
_diffrn_source                   'Incoatec I\mS Cu microsource'
_diffrn_measurement_device_type  'Bruker D8-QUEST PHOTON-100'
_diffrn_measurement_method       '\w and \f-scans'
_diffrn_detector_area_resol_mean ?
_diffrn_reflns_number            24685
_diffrn_reflns_av_unetI/netI     0.0174
_diffrn_reflns_av_R_equivalents  0.0402
_diffrn_reflns_limit_h_min       -7
_diffrn_reflns_limit_h_max       7
_diffrn_reflns_limit_k_min       -18
_diffrn_reflns_limit_k_max       18
_diffrn_reflns_limit_l_min       -16
_diffrn_reflns_limit_l_max       16
_diffrn_reflns_theta_min         4.350
_diffrn_reflns_theta_max         66.931
_diffrn_reflns_theta_full        66.931
_diffrn_measured_fraction_theta_max 0.999
_diffrn_measured_fraction_theta_full 0.999
_diffrn_reflns_Laue_measured_fraction_max 0.999
_diffrn_reflns_Laue_measured_fraction_full 0.999
_diffrn_reflns_point_group_measured_fraction_max 0.999
_diffrn_reflns_point_group_measured_fraction_full 0.999
_reflns_number_total             2407
_reflns_number_gt                2117
_reflns_threshold_expression     'I > 2\s(I)'
_reflns_Friedel_coverage         0.000
_reflns_Friedel_fraction_max     .
_reflns_Friedel_fraction_full    .

_reflns_special_details          
;
Reflections were merged by SHELXL according to the crystal
class for the calculation of statistics and refinement.

_reflns_Friedel_fraction is defined as the number of unique
Friedel pairs measured divided by the number that would be
possible theoretically, ignoring centric projections and
systematic absences.

#===============================================================================
INTENSITY STATISTICS FOR DATASET # 1  AB_B1_0019_0m.hkl
#===============================================================================
 Resolution   #Data #Theory %Complete Redundancy Mean I Mean I/s Rmerge  Rsigma
#-------------------------------------------------------------------------------
  Inf - 3.56      38     38    100.0     9.11     63.21   68.63  0.0278  0.0100
 3.56 - 2.31      88     89     98.9    11.07     46.81   68.37  0.0292  0.0120
 2.31 - 1.85     126    126    100.0    12.03     24.27   61.54  0.0313  0.0113
 1.85 - 1.59     127    127    100.0    15.31     25.78   59.80  0.0338  0.0110
 1.59 - 1.45     128    128    100.0    14.60     10.33   50.44  0.0395  0.0128
 1.45 - 1.34     125    125    100.0    12.97      9.12   42.05  0.0407  0.0153
 1.34 - 1.26     126    126    100.0    12.10      6.35   35.76  0.0518  0.0203
 1.26 - 1.20     121    121    100.0    11.96      8.46   35.65  0.0401  0.0173
 1.20 - 1.14     137    137    100.0    12.23      9.66   41.52  0.0394  0.0158
 1.14 - 1.10     111    111    100.0    11.70      8.30   35.07  0.0483  0.0178
 1.10 - 1.06     127    127    100.0    10.69      9.13   31.74  0.0467  0.0193
 1.06 - 1.02     165    165    100.0    10.07      7.02   31.55  0.0511  0.0208
 1.02 - 0.99     121    121    100.0     8.47      3.74   21.82  0.0687  0.0325
 0.99 - 0.97      95     95    100.0     8.43      4.09   23.16  0.0720  0.0304
 0.97 - 0.94     148    148    100.0     8.64      2.60   19.09  0.0886  0.0388
 0.94 - 0.92     111    112     99.1     8.46      2.90   19.02  0.0791  0.0359
 0.92 - 0.90     139    139    100.0     7.32      3.25   18.63  0.0620  0.0345
 0.90 - 0.88     152    152    100.0     7.10      2.68   18.38  0.0853  0.0404
 0.88 - 0.87      73     73    100.0     7.00      1.94   16.37  0.0991  0.0487
 0.87 - 0.85     153    153    100.0     5.58      2.25   15.25  0.0901  0.0484
 0.85 - 0.84     102    102    100.0     4.93      1.49   12.09  0.1079  0.0654
#-------------------------------------------------------------------------------
 0.94 - 0.84     730    731     99.9     6.72      2.49   16.79  0.0805  0.0424
  Inf - 0.84    2513   2515     99.9    10.04      9.85   33.13  0.0396  0.0167
#===============================================================================
;

_computing_data_collection       'APEX3 (Bruker, 2016)'
_computing_cell_refinement       'SAINT (Bruker, 2016)'
_computing_data_reduction        SAINT
_computing_structure_solution    'SHELXT (Sheldrick, 2015)'
_computing_structure_refinement  'SHELXL (Sheldrick, 2015)'
_computing_molecular_graphics    'Mercury (Macrae et al., 2008)'
_computing_publication_material  SHELXL

_refine_special_details          ?

_refine_ls_structure_factor_coef Fsqd
_refine_ls_matrix_type           full
_refine_ls_weighting_scheme      calc
_refine_ls_weighting_details     
'w=1/[\s^2^(Fo^2^)+(0.0403P)^2^+0.2974P] where P=(Fo^2^+2Fc^2^)/3'
_atom_sites_solution_primary     ?
_atom_sites_solution_secondary   ?
_atom_sites_solution_hydrogens   mixed
_refine_ls_hydrogen_treatment    mixed
_refine_ls_extinction_method     none
_refine_ls_extinction_coef       .
_refine_ls_number_reflns         2407
_refine_ls_number_parameters     211
_refine_ls_number_restraints     0
_refine_ls_R_factor_all          0.0375
_refine_ls_R_factor_gt           0.0321
_refine_ls_wR_factor_ref         0.0808
_refine_ls_wR_factor_gt          0.0776
_refine_ls_goodness_of_fit_ref   1.075
_refine_ls_restrained_S_all      1.075
_refine_ls_shift/su_max          0.000
_refine_ls_shift/su_mean         0.000
_refine_diff_density_max         0.144
_refine_diff_density_min         -0.214
_refine_diff_density_rms         0.040

loop_
_atom_site_label
_atom_site_type_symbol
_atom_site_fract_x
_atom_site_fract_y
_atom_site_fract_z
_atom_site_U_iso_or_equiv
_atom_site_adp_type
_atom_site_occupancy
_atom_site_site_symmetry_order
_atom_site_calc_flag
_atom_site_refinement_flags_posn
_atom_site_refinement_flags_adp
_atom_site_refinement_flags_occupancy
_atom_site_disorder_assembly
_atom_site_disorder_group
N1 N -0.09868(16) 0.13957(7) -0.01891(8) 0.0285(2) Uani 1 1 d . . . . .
H11 H -0.202(3) 0.1731(10) -0.0568(11) 0.043(4) Uiso 1 1 d . . . . .
H12 H -0.116(2) 0.0826(11) -0.0294(12) 0.042(4) Uiso 1 1 d . . . . .
N2 N 0.11801(16) 0.25635(6) 0.03727(7) 0.0256(2) Uani 1 1 d . . . . .
N3 N 0.47453(17) 0.24407(7) 0.12018(8) 0.0314(3) Uani 1 1 d . . . . .
N4 N 0.57773(16) 0.09366(7) 0.14374(8) 0.0271(2) Uani 1 1 d . . . . .
H4 H 0.716(3) 0.0991(10) 0.1808(12) 0.048(4) Uiso 1 1 d . . . . .
N5 N 0.27831(15) 0.03075(6) 0.06893(7) 0.0257(2) Uani 1 1 d . . . . .
C1 C 0.08390(18) 0.16969(7) 0.02470(8) 0.0234(3) Uani 1 1 d . . . . .
C2 C -0.0564(2) 0.31685(8) 0.00466(10) 0.0325(3) Uani 1 1 d . . . . .
H2A H -0.111417 0.308542 -0.066636 0.049 Uiso 1 1 calc R U . . .
H2B H -0.005229 0.375738 0.016112 0.049 Uiso 1 1 calc R U . . .
H2C H -0.168358 0.306409 0.042882 0.049 Uiso 1 1 calc R U . . .
C3 C 0.3089(2) 0.28848(8) 0.08279(9) 0.0311(3) Uani 1 1 d . . . . .
H3 H 0.321240 0.349053 0.087425 0.037 Uiso 1 1 calc R U . . .
C4 C 0.44109(18) 0.15796(8) 0.11036(9) 0.0251(3) Uani 1 1 d . . . . .
C5 C 0.47234(19) 0.01948(8) 0.11743(9) 0.0269(3) Uani 1 1 d . . . . .
H5 H 0.532702 -0.035502 0.132537 0.032 Uiso 1 1 calc R U . . .
C6 C 0.25748(18) 0.11870(7) 0.06458(8) 0.0232(3) Uani 1 1 d . . . . .
N6 N 0.28184(16) 0.17359(6) 0.32971(8) 0.0290(2) Uani 1 1 d . . . . .
N7 N -0.02117(16) 0.11237(7) 0.25267(8) 0.0268(2) Uani 1 1 d . . . . .
N8 N 0.6500(2) 0.01017(9) 0.40815(10) 0.0478(3) Uani 1 1 d . . . . .
N9 N 0.0380(3) -0.11070(9) 0.26336(12) 0.0631(4) Uani 1 1 d . . . . .
C7 C 0.08595(19) 0.18425(8) 0.27969(9) 0.0281(3) Uani 1 1 d . . . . .
H7 H 0.026804 0.239407 0.264367 0.034 Uiso 1 1 calc R U . . .
C8 C 0.30414(19) 0.08681(8) 0.33502(9) 0.0253(3) Uani 1 1 d . . . . .
C9 C 0.11842(19) 0.04939(8) 0.28821(9) 0.0251(3) Uani 1 1 d . . . . .
C10 C 0.4958(2) 0.04518(9) 0.37694(10) 0.0327(3) Uani 1 1 d . . . . .
C11 C 0.0720(2) -0.03919(8) 0.27430(10) 0.0357(3) Uani 1 1 d . . . . .
O1W O 0.56849(17) 0.30493(7) 0.34348(8) 0.0433(3) Uani 1 1 d . . . . .
H1W H 0.475(3) 0.2620(13) 0.3428(14) 0.066(6) Uiso 1 1 d . . . . .
H2W H 0.600(4) 0.3030(15) 0.2812(18) 0.091(8) Uiso 1 1 d . . . . .

loop_
_atom_site_aniso_label
_atom_site_aniso_U_11
_atom_site_aniso_U_22
_atom_site_aniso_U_33
_atom_site_aniso_U_23
_atom_site_aniso_U_13
_atom_site_aniso_U_12
N1 0.0230(5) 0.0247(6) 0.0340(6) -0.0005(5) -0.0051(4) 0.0016(4)
N2 0.0275(6) 0.0217(5) 0.0265(5) 0.0021(4) 0.0018(4) 0.0005(4)
N3 0.0293(6) 0.0269(6) 0.0355(6) 0.0012(4) -0.0007(5) -0.0066(4)
N4 0.0193(5) 0.0302(6) 0.0297(5) 0.0007(4) -0.0011(4) -0.0008(4)
N5 0.0238(5) 0.0236(5) 0.0285(5) -0.0023(4) 0.0011(4) 0.0012(4)
C1 0.0256(6) 0.0234(6) 0.0210(6) -0.0006(5) 0.0034(4) -0.0008(5)
C2 0.0348(7) 0.0257(7) 0.0353(7) 0.0023(5) 0.0025(5) 0.0063(5)
C3 0.0343(7) 0.0235(7) 0.0338(7) 0.0011(5) 0.0018(5) -0.0063(5)
C4 0.0227(6) 0.0276(6) 0.0240(6) 0.0008(5) 0.0020(4) -0.0024(5)
C5 0.0244(6) 0.0259(6) 0.0296(6) -0.0011(5) 0.0026(5) 0.0026(5)
C6 0.0228(6) 0.0237(6) 0.0223(6) -0.0010(5) 0.0019(5) -0.0009(5)
N6 0.0286(6) 0.0220(5) 0.0354(6) -0.0017(4) 0.0036(4) -0.0036(4)
N7 0.0236(5) 0.0255(5) 0.0302(5) 0.0016(4) 0.0019(4) -0.0003(4)
N8 0.0342(7) 0.0484(8) 0.0579(8) 0.0124(6) 0.0007(6) 0.0085(6)
N9 0.0975(12) 0.0265(7) 0.0644(9) -0.0049(6) 0.0122(8) -0.0156(7)
C7 0.0297(7) 0.0205(6) 0.0343(7) 0.0011(5) 0.0064(5) 0.0021(5)
C8 0.0247(6) 0.0237(6) 0.0267(6) 0.0009(5) 0.0028(5) 0.0001(5)
C9 0.0274(6) 0.0201(6) 0.0274(6) 0.0004(5) 0.0038(5) -0.0014(5)
C10 0.0302(7) 0.0316(7) 0.0355(7) 0.0037(6) 0.0038(6) 0.0010(6)
C11 0.0439(8) 0.0250(7) 0.0367(7) -0.0010(6) 0.0035(6) -0.0050(6)
O1W 0.0393(6) 0.0420(6) 0.0429(6) -0.0009(5) -0.0078(4) -0.0197(5)

_geom_special_details            
;
All esds (except the esd in the dihedral angle between two l.s. planes)
are estimated using the full covariance matrix.  The cell esds are taken
into account individually in the estimation of esds in distances, angles
and torsion angles; correlations between esds in cell parameters are only
used when they are defined by crystal symmetry.  An approximate (isotropic)
treatment of cell esds is used for estimating esds involving l.s. planes.
;

loop_
_geom_bond_atom_site_label_1
_geom_bond_atom_site_label_2
_geom_bond_distance
_geom_bond_site_symmetry_2
_geom_bond_publ_flag
N1 C1 1.3105(16) . ?
N1 H11 0.927(17) . ?
N1 H12 0.904(17) . ?
N2 C3 1.3737(16) . ?
N2 C1 1.3762(16) . ?
N2 C2 1.4779(16) . ?
N3 C3 1.3007(17) . ?
N3 C4 1.3643(16) . ?
N4 C5 1.3588(16) . ?
N4 C4 1.3606(15) . ?
N4 H4 0.947(17) . ?
N5 C5 1.3210(16) . ?
N5 C6 1.3798(15) . ?
C1 C6 1.4039(16) . ?
C2 H2A 0.9800 . ?
C2 H2B 0.9800 . ?
C2 H2C 0.9800 . ?
C3 H3 0.9500 . ?
C4 C6 1.3818(16) . ?
C5 H5 0.9500 . ?
N6 C7 1.3371(16) . ?
N6 C8 1.3628(16) . ?
N7 C7 1.3354(16) . ?
N7 C9 1.3636(16) . ?
N8 C10 1.1498(18) . ?
N9 C11 1.1423(19) . ?
C7 H7 0.9500 . ?
C8 C9 1.3843(17) . ?
C8 C10 1.4257(18) . ?
C9 C11 1.4204(17) . ?
O1W H1W 0.90(2) . ?
O1W H2W 0.91(2) . ?

loop_
_geom_angle_atom_site_label_1
_geom_angle_atom_site_label_2
_geom_angle_atom_site_label_3
_geom_angle
_geom_angle_site_symmetry_1
_geom_angle_site_symmetry_3
_geom_angle_publ_flag
C1 N1 H11 123.2(10) . . ?
C1 N1 H12 119.9(10) . . ?
H11 N1 H12 114.4(14) . . ?
C3 N2 C1 121.74(10) . . ?
C3 N2 C2 118.61(10) . . ?
C1 N2 C2 119.61(10) . . ?
C3 N3 C4 112.45(10) . . ?
C5 N4 C4 105.98(10) . . ?
C5 N4 H4 126.7(10) . . ?
C4 N4 H4 127.3(10) . . ?
C5 N5 C6 103.34(10) . . ?
N1 C1 N2 121.36(11) . . ?
N1 C1 C6 124.42(11) . . ?
N2 C1 C6 114.20(10) . . ?
N2 C2 H2A 109.5 . . ?
N2 C2 H2B 109.5 . . ?
H2A C2 H2B 109.5 . . ?
N2 C2 H2C 109.5 . . ?
H2A C2 H2C 109.5 . . ?
H2B C2 H2C 109.5 . . ?
N3 C3 N2 126.36(12) . . ?
N3 C3 H3 116.8 . . ?
N2 C3 H3 116.8 . . ?
N4 C4 N3 127.74(11) . . ?
N4 C4 C6 106.14(10) . . ?
N3 C4 C6 126.12(11) . . ?
N5 C5 N4 113.90(11) . . ?
N5 C5 H5 123.1 . . ?
N4 C5 H5 123.1 . . ?
N5 C6 C4 110.63(10) . . ?
N5 C6 C1 130.24(11) . . ?
C4 C6 C1 119.10(11) . . ?
C7 N6 C8 103.44(10) . . ?
C7 N7 C9 103.31(10) . . ?
N7 C7 N6 115.68(11) . . ?
N7 C7 H7 122.2 . . ?
N6 C7 H7 122.2 . . ?
N6 C8 C9 108.67(11) . . ?
N6 C8 C10 123.40(11) . . ?
C9 C8 C10 127.80(11) . . ?
N7 C9 C8 108.90(10) . . ?
N7 C9 C11 122.95(11) . . ?
C8 C9 C11 128.13(12) . . ?
N8 C10 C8 177.94(15) . . ?
N9 C11 C9 178.91(17) . . ?
H1W O1W H2W 103.4(19) . . ?

loop_
_geom_hbond_atom_site_label_D
_geom_hbond_atom_site_label_H
_geom_hbond_atom_site_label_A
_geom_hbond_distance_DH
_geom_hbond_distance_HA
_geom_hbond_distance_DA
_geom_hbond_angle_DHA
_geom_hbond_site_symmetry_A
_geom_hbond_publ_flag
O1W H1W N6 0.90(2) 1.85(2) 2.7497(14) 175.0(18) . yes
O1W H2W N3 0.91(2) 2.38(2) 3.1376(16) 141(2) . yes
N4 H4 N7 0.947(17) 1.816(18) 2.7633(15) 178.6(15) 1_655 yes
N1 H11 O1W 0.927(17) 1.856(17) 2.7279(14) 155.8(14) 4_465 yes
N1 H12 N5 0.904(17) 2.080(17) 2.9322(15) 156.8(14) 3 yes

_shelx_res_file                  
;
TITL AB_B1_0019 in P2(1)/c
    AB_B1_0019.res
    created by SHELXL-2018/1 at 14:49:46 on 03-Oct-2018
CELL  1.54178   6.4786  15.6097  13.6164   90.000  100.478   90.000
ZERR    4.000   0.0002   0.0005   0.0005    0.000    0.002    0.000
LATT  1
SYMM -X, 1/2+Y, 1/2-Z
SFAC C H N O
UNIT 44 44 36 4
SIZE 0.18 0.06 0.04
TEMP -93
L.S. 20
ACTA
EQIV $1 x-1, -y+1/2, z-1/2
EQIV $2 -x, -y, -z
EQIV $3 x+1, y, z
HTAB O1W N6
HTAB O1W N3
HTAB N4 N7_$3
HTAB N1 O1W_$1
HTAB N1 N5_$2
BOND $H
LIST 4
FMAP 2
PLAN -10
WGHT    0.040300    0.297400
FVAR       0.21172
N1    3   -0.098679    0.139566   -0.018908    11.00000    0.02304    0.02468 =
         0.03396   -0.00053   -0.00512    0.00156
H11   2   -0.201611    0.173094   -0.056830    11.00000    0.04340
H12   2   -0.115587    0.082610   -0.029447    11.00000    0.04170
N2    3    0.118010    0.256346    0.037272    11.00000    0.02745    0.02168 =
         0.02654    0.00206    0.00180    0.00051
N3    3    0.474526    0.244074    0.120176    11.00000    0.02927    0.02686 =
         0.03554    0.00121   -0.00069   -0.00665
N4    3    0.577732    0.093656    0.143736    11.00000    0.01927    0.03021 =
         0.02969    0.00069   -0.00109   -0.00081
H4    2    0.715667    0.099113    0.180850    11.00000    0.04757
N5    3    0.278313    0.030748    0.068934    11.00000    0.02379    0.02358 =
         0.02850   -0.00228    0.00113    0.00124
C1    1    0.083897    0.169694    0.024699    11.00000    0.02555    0.02337 =
         0.02099   -0.00057    0.00336   -0.00079
C2    1   -0.056441    0.316855    0.004661    11.00000    0.03484    0.02574 =
         0.03534    0.00230    0.00254    0.00632
AFIX 137
H2A   2   -0.111417    0.308542   -0.066636    11.00000   -1.50000
H2B   2   -0.005229    0.375738    0.016112    11.00000   -1.50000
H2C   2   -0.168358    0.306409    0.042882    11.00000   -1.50000
AFIX   0
C3    1    0.308939    0.288480    0.082794    11.00000    0.03427    0.02351 =
         0.03381    0.00111    0.00185   -0.00628
AFIX  43
H3    2    0.321240    0.349053    0.087425    11.00000   -1.20000
AFIX   0
C4    1    0.441091    0.157956    0.110361    11.00000    0.02275    0.02757 =
         0.02399    0.00076    0.00200   -0.00239
C5    1    0.472337    0.019476    0.117428    11.00000    0.02443    0.02590 =
         0.02962   -0.00111    0.00256    0.00260
AFIX  43
H5    2    0.532702   -0.035502    0.132537    11.00000   -1.20000
AFIX   0
C6    1    0.257476    0.118702    0.064578    11.00000    0.02280    0.02370 =
         0.02227   -0.00104    0.00188   -0.00090
N6    3    0.281843    0.173591    0.329715    11.00000    0.02859    0.02202 =
         0.03542   -0.00168    0.00358   -0.00365
N7    3   -0.021167    0.112371    0.252666    11.00000    0.02362    0.02548 =
         0.03018    0.00164    0.00186   -0.00033
N8    3    0.649956    0.010170    0.408154    11.00000    0.03417    0.04844 =
         0.05792    0.01240    0.00066    0.00853
N9    3    0.037995   -0.110699    0.263363    11.00000    0.09745    0.02652 =
         0.06442   -0.00494    0.01220   -0.01558
C7    1    0.085954    0.184254    0.279692    11.00000    0.02975    0.02054 =
         0.03434    0.00110    0.00641    0.00209
AFIX  43
H7    2    0.026804    0.239407    0.264367    11.00000   -1.20000
AFIX   0
C8    1    0.304137    0.086812    0.335019    11.00000    0.02475    0.02372 =
         0.02670    0.00088    0.00285    0.00005
C9    1    0.118416    0.049389    0.288211    11.00000    0.02739    0.02011 =
         0.02744    0.00044    0.00381   -0.00138
C10   1    0.495819    0.045177    0.376937    11.00000    0.03018    0.03155 =
         0.03546    0.00373    0.00385    0.00101
C11   1    0.071994   -0.039188    0.274297    11.00000    0.04390    0.02497 =
         0.03673   -0.00096    0.00345   -0.00502
O1W   4    0.568494    0.304934    0.343476    11.00000    0.03935    0.04200 =
         0.04286   -0.00094   -0.00779   -0.01970
H1W   2    0.474625    0.261975    0.342825    11.00000    0.06615
H2W   2    0.599942    0.303032    0.281223    11.00000    0.09146

HKLF 4


REM  AB_B1_0019 in P2(1)/c
REM R1 =  0.0321 for    2117 Fo > 4sig(Fo)  and  0.0375 for all    2407 data
REM    211 parameters refined using      0 restraints

END

WGHT      0.0403      0.2974

REM Highest difference peak  0.144,  deepest hole -0.214,  1-sigma level  0.040
Q1    1   0.2000  0.0637  0.3379  11.00000  0.05    0.14
Q2    1  -0.1609  0.0081 -0.0621  11.00000  0.05    0.14
Q3    1   0.3281  0.1415  0.0925  11.00000  0.05    0.14
Q4    1   0.8502  0.1074  0.2393  11.00000  0.05    0.13
Q5    1   0.2305  0.0601  0.2968  11.00000  0.05    0.12
Q6    1   0.1653  0.1381  0.0654  11.00000  0.05    0.12
Q7    1  -0.0635 -0.1666  0.2798  11.00000  0.05    0.12
Q8    1   0.2331 -0.1499  0.3437  11.00000  0.05    0.11
Q9    1   0.3498  0.2072  0.3481  11.00000  0.05    0.11
Q10   1   0.1975  0.1397  0.0293  11.00000  0.05    0.10
;
_shelx_res_checksum              88620

_shelx_hkl_file                  
;
  -1   0   0    1.65    0.11
   1   0   0    1.56    0.11
   1   0   0    1.54    0.06
   1   0   0    1.59    0.06
  -2   0   0  318.75    9.37
   2   0   0  325.68    9.42
   3   0   0    6.92    0.43
   3   0   0    6.39    0.62
   3   0   0    6.76    0.30
   3   0   0    6.85    0.49
   3   0   0    6.44    0.25
  -4   0   0    6.59    0.55
   4   0   0    7.01    0.38
  -4   0   0    6.69    0.48
   4   0   0    6.94    0.30
   5   0   0  125.53    3.83
   5   0   0  121.65    3.69
  -5   0   0  127.61    3.85
   6   0   0   18.60    0.68
  -6   0   0   19.87    0.83
   6   0   0   18.87    0.98
  -7   0   0    3.37    0.31
   7   0   0    2.79    0.28
   0  -1   0    0.05    0.03
   0   1   0    0.12    0.03
   0   1   0   -0.03    0.03
   1  -1   0  173.97    5.14
  -1  -1   0  170.43    5.08
   1  -1   0  174.04    5.08
  -1   1   0  177.23    5.14
   1   1   0  177.22    5.10
  -1   1   0  175.12    5.06
   2  -1   0    1.59    0.16
   2  -1   0    1.33    0.13
  -2  -1   0    1.28    0.10
   2  -1   0    1.41    0.16
   2  -1   0    1.83    0.23
   2  -1   0    1.39    0.12
   2   1   0    1.27    0.17
   2   1   0    1.39    0.10
  -2   1   0    1.34    0.22
   2   1   0    1.34    0.09
   3  -1   0   48.66    1.48
   3  -1   0   46.53    1.40
   3  -1   0   46.49    1.52
   3   1   0   46.90    1.46
  -3   1   0   47.91    1.51
   3   1   0   47.39    1.45
  -3   1   0   46.61    1.50
   3   1   0   46.30    1.52
  -4  -1   0   14.03    0.76
   4  -1   0   16.11    0.63
  -4  -1   0   15.10    0.71
   4  -1   0   15.72    0.52
  -4   1   0   13.46    0.67
   4   1   0   15.27    0.52
   4   1   0   15.66    0.60
  -4   1   0   15.79    0.68
   5  -1   0    0.12    0.23
  -5  -1   0    0.18    0.25
   5  -1   0   -0.03    0.13
   5   1   0   -0.16    0.22
   5   1   0   -0.13    0.14
  -5   1   0   -0.11    0.22
   6  -1   0   31.93    1.08
  -6  -1   0   33.53    1.18
   6  -1   0   32.46    1.04
   6  -1   0   27.93    1.30
   6   1   0   32.50    1.04
   6   1   0   29.52    1.28
  -6   1   0   31.79    1.16
   7  -1   0   -0.03    0.30
   7  -1   0    0.00    0.21
  -7  -1   0    0.27    0.19
  -7   1   0    0.08    0.16
   0  -2   0   13.51    0.47
   0   2   0   14.54    0.47
   0   2   0   14.73    0.53
   0   2   0   14.86    0.53
   0   2   0   14.26    0.47
   1  -2   0   29.63    1.00
  -1  -2   0   28.27    0.93
   1  -2   0   29.69    0.90
   1  -2   0   29.09    0.93
  -1   2   0   27.83    0.99
   1   2   0   29.91    0.95
  -1   2   0   28.49    0.87
  -1   2   0   29.76    0.91
   1   2   0   28.30    0.88
   1   2   0   29.56    0.87
   2  -2   0   14.93    0.66
   2  -2   0   15.06    0.53
   2  -2   0   15.02    0.58
   2  -2   0   15.09    0.47
  -2   2   0   15.23    0.66
   2   2   0   14.83    0.49
   2   2   0   15.19    0.48
  -2   2   0   14.78    0.65
   2   2   0   14.96    0.57
   3  -2   0   10.73    0.37
   3  -2   0   10.40    0.65
   3   2   0   10.52    0.49
  -3   2   0   10.02    0.66
   3   2   0   10.49    0.42
  -3   2   0    9.91    0.65
   3   2   0   10.79    0.41
   4  -2   0    6.56    0.29
  -4  -2   0    5.75    0.46
   4  -2   0    6.41    0.38
  -4  -2   0    6.70    0.62
  -4   2   0    5.85    0.44
   4   2   0    6.36    0.35
  -4   2   0    5.91    0.45
   4   2   0    6.18    0.30
  -4   2   0    6.05    0.34
  -5  -2   0    0.41    0.26
   5  -2   0    0.24    0.24
   5  -2   0    0.05    0.19
   5  -2   0    0.11    0.15
   5   2   0    0.44    0.16
  -5   2   0    0.33    0.25
  -5   2   0    0.34    0.25
   5   2   0   -0.03    0.23
   6  -2   0    6.05    0.35
   6  -2   0    5.65    0.75
  -6  -2   0    6.38    0.47
   6  -2   0    6.71    0.42
  -6   2   0    6.29    0.45
   6   2   0    6.47    0.39
   6   2   0    6.13    0.80
  -7  -2   0    0.54    0.21
   7  -2   0    0.42    0.21
   7  -2   0    0.88    0.21
  -7   2   0    0.36    0.16
   0  -3   0    0.00    0.06
   0   3   0   -0.12    0.11
   0   3   0   -0.10    0.11
   0   3   0   -0.02    0.07
   1  -3   0    1.97    0.26
   1  -3   0    1.31    0.10
   1  -3   0    1.70    0.14
  -1   3   0    1.62    0.24
  -1   3   0    1.53    0.18
   1   3   0    1.38    0.21
   1   3   0    1.46    0.13
  -1   3   0    1.53    0.23
   1   3   0    1.34    0.14
   2  -3   0   42.70    1.28
   2  -3   0   41.80    1.35
   2  -3   0   44.17    1.53
  -2  -3   0   42.12    1.30
   2   3   0   42.16    1.31
   2   3   0   43.65    1.42
   2   3   0   43.23    1.32
  -2   3   0   43.53    1.53
   3  -3   0  126.01    3.66
   3  -3   0  118.06    3.55
  -3   3   0  121.98    3.88
   3   3   0  124.12    3.61
   3   3   0  123.72    3.61
   3   3   0  115.15    3.67
  -3   3   0  122.75    3.88
   3   3   0  117.72    3.53
   4  -3   0    2.09    0.26
   4  -3   0    1.96    0.18
  -4  -3   0    2.21    0.34
   4  -3   0    1.91    0.29
  -4  -3   0    1.36    0.27
  -4   3   0    2.20    0.34
   4   3   0    2.05    0.22
   4   3   0    1.51    1.13
  -4   3   0    2.21    0.25
   4   3   0    1.85    0.25
   5  -3   0    0.53    0.13
  -5  -3   0    0.36    0.26
  -5  -3   0   -0.02    0.27
   5  -3   0    0.47    0.19
   5  -3   0    0.24    0.27
  -5   3   0    0.52    0.25
  -5   3   0    0.25    0.25
   5   3   0    0.34    0.17
   5   3   0    0.37    0.25
   6  -3   0    0.96    0.20
   6  -3   0    0.50    0.49
  -6  -3   0    1.08    0.26
   6  -3   0    0.61    0.15
  -6   3   0    0.96    0.25
  -6   3   0   -0.19    0.28
   6   3   0    1.11    0.22
   7  -3   0   -0.15    0.17
  -7  -3   0    0.21    0.19
   7  -3   0    0.50    0.20
  -7   3   0    0.41    0.16
   0  -4   0    0.64    0.11
   0   4   0    0.53    0.08
   0   4   0    0.44    0.18
   0   4   0    0.74    0.18
   0   4   0    0.57    0.12
   1  -4   0  207.19    6.51
  -1  -4   0  229.85    6.53
   1  -4   0  223.00    6.58
  -1   4   0  242.20    6.80
   1   4   0  229.50    6.72
   1   4   0  224.08    6.58
   1   4   0  210.75    6.51
  -1   4   0  230.04    6.61
   1   4   0  217.61    6.57
  -1   4   0  232.14    6.77
   2  -4   0    0.40    0.12
   2  -4   0    0.32    0.07
   2  -4   0    0.29    0.25
  -2  -4   0    0.62    0.12
  -2   4   0    0.30    0.28
  -2   4   0    0.34    0.21
   2   4   0    0.29    0.19
   2   4   0    0.51    0.08
   2   4   0    0.28    0.10
  -2   4   0    0.25    0.29
   2   4   0    0.51    0.15
   3  -4   0   49.02    1.58
   3  -4   0   48.65    1.48
   3  -4   0   48.04    1.47
   3   4   0   47.54    1.64
   3   4   0   48.44    1.45
  -3   4   0   46.50    1.94
   3   4   0   50.68    1.54
   4  -4   0    4.65    0.30
  -4  -4   0    4.25    0.44
   4  -4   0    4.76    0.25
  -4  -4   0    4.42    0.46
   4  -4   0    4.58    0.38
  -4  -4   0    4.53    0.48
  -4   4   0    4.04    0.38
  -4   4   0    4.09    0.28
   4   4   0    4.35    0.35
   4   4   0    4.34    0.27
   4   4   0    2.79    1.37
   5  -4   0   13.80    0.57
   5  -4   0   14.21    0.54
  -5  -4   0   13.54    0.72
  -5  -4   0   14.40    0.71
  -5   4   0   14.41    0.67
   5   4   0   14.46    0.71
  -5   4   0   14.76    0.51
  -5   4   0   13.61    0.67
   6  -4   0   12.54    0.50
  -6  -4   0   11.99    0.62
   6  -4   0   11.53    0.50
  -6   4   0   12.89    0.62
  -6   4   0    9.88    0.77
   6   4   0   11.75    0.54
   7  -4   0    4.27    0.34
  -7  -4   0    4.47    0.38
   7  -4   0    4.62    0.30
  -7   4   0    4.47    0.33
   0  -5   0   -0.01    0.07
   0  -5   0    0.11    0.10
   0   5   0   -0.02    0.21
   0   5   0   -0.24    0.20
   0   5   0   -0.09    0.07
   0   5   0    0.02    0.10
   1  -5   0   18.63    0.59
   1  -5   0   18.69    0.68
  -1  -5   0   17.88    0.64
  -1   5   0   19.63    0.90
  -1   5   0   19.02    0.63
  -1   5   0   18.76    0.89
   1   5   0   18.65    0.60
   1   5   0   17.96    0.68
   1   5   0   19.55    0.88
   1   5   0   18.47    0.86
  -1   5   0   18.42    0.94
   2  -5   0   41.27    1.30
   2  -5   0   37.98    1.19
   2  -5   0   41.42    1.19
  -2  -5   0   37.45    1.20
  -2   5   0   36.63    1.42
  -2   5   0   39.15    1.64
   2   5   0   37.48    1.18
  -2   5   0   40.44    1.60
   2   5   0   37.92    1.32
   2   5   0   39.34    1.45
   2   5   0   39.57    1.28
   3  -5   0   13.25    0.48
   3  -5   0   14.06    0.61
  -3  -5   0   13.45    0.65
   3  -5   0   13.07    0.47
  -3   5   0   12.73    0.51
   3   5   0   13.25    0.78
   3   5   0   12.46    0.47
   3   5   0   13.44    0.57
   3   5   0   14.24    0.88
  -4  -5   0   -0.06    0.20
   4  -5   0    0.08    0.20
  -4  -5   0    0.02    0.31
  -4  -5   0    0.32    0.31
  -4  -5   0   -0.20    0.41
   4  -5   0    0.03    0.12
   4  -5   0    0.12    0.10
   4  -5   0    0.33    0.33
  -4   5   0    0.04    0.12
   4   5   0    0.21    0.19
   4   5   0    0.07    0.14
   4   5   0    5.25    2.02
  -4   5   0    0.15    0.25
   5  -5   0    0.53    0.14
  -5  -5   0    0.38    0.23
  -5  -5   0    1.16    0.30
   5  -5   0    0.44    0.32
   5  -5   0    1.49    0.34
   5  -5   0    0.29    0.16
   5   5   0    0.83    0.37
  -5   5   0    0.70    0.25
   5   5   0    0.73    0.19
  -5   5   0    0.79    0.15
  -5   5   0    0.81    0.27
   6  -5   0    9.26    0.43
  -6  -5   0    9.96    0.59
   6  -5   0    9.68    0.44
  -6   5   0   10.52    0.56
  -6   5   0    9.29    0.54
   6   5   0    9.61    0.50
  -7  -5   0    0.25    0.31
   7  -5   0    0.19    0.19
   7  -5   0    0.02    0.14
  -7   5   0    0.43    0.16
   0  -6   0   30.89    1.02
   0  -6   0   31.03    0.93
   0   6   0   29.98    1.30
   0   6   0   28.34    1.27
   0   6   0   30.01    0.95
   0   6   0   29.91    1.05
   1  -6   0    0.02    0.10
   1  -6   0    0.00    0.07
  -1  -6   0    0.04    0.16
   1  -6   0   -0.03    0.12
  -1   6   0   -0.03    0.16
  -1   6   0   -0.03    0.11
  -1   6   0   -0.31    0.34
   1   6   0   -0.05    0.08
   1   6   0    0.02    0.13
  -1   6   0   -0.49    0.36
   1   6   0   -0.30    0.27
   1   6   0   -0.07    0.31
   2  -6   0    2.43    0.19
   2  -6   0    2.44    0.26
   2  -6   0    2.70    0.17
   2   6   0    2.36    0.27
   2   6   0    2.32    0.41
   2   6   0    2.09    0.18
  -2   6   0    2.99    0.57
   2   6   0    1.74    0.61
  -2   6   0    2.09    0.67
  -3  -6   0    2.35    0.36
   3  -6   0    2.74    0.32
  -3  -6   0    2.89    0.31
   3  -6   0    2.91    0.20
   3  -6   0    2.91    0.34
  -3  -6   0    3.03    0.41
   3  -6   0    2.37    0.21
   3   6   0    1.57    0.60
   3   6   0    2.77    0.22
  -3   6   0    2.87    0.43
  -3   6   0    2.41    0.25
   3   6   0    2.81    0.32
   3   6   0    1.33    0.50
  -4  -6   0    0.60    0.35
   4  -6   0    0.75    0.27
  -4  -6   0    0.55    0.34
   4  -6   0    0.54    0.14
   4  -6   0    0.53    0.30
   4  -6   0    0.61    0.14
  -4  -6   0    1.02    0.26
  -4  -6   0    0.62    0.32
   4   6   0    0.89    0.24
   4   6   0    0.79    0.16
  -4   6   0    0.65    0.19
   5  -6   0    3.38    0.47
  -5  -6   0    4.29    0.44
  -5  -6   0    3.73    0.48
   5  -6   0    4.27    0.32
   5  -6   0    3.85    0.28
   5  -6   0    3.61    0.63
  -5   6   0    4.59    0.41
  -5   6   0    3.87    0.41
   5   6   0    4.61    0.34
   5   6   0    4.12    0.59
  -5   6   0    4.01    0.27
  -6  -6   0    6.18    0.49
   6  -6   0    6.43    0.36
   6  -6   0    6.82    0.53
  -6  -6   0    6.15    0.48
   6  -6   0    6.89    0.36
  -6   6   0    6.70    0.43
  -6   6   0    5.93    0.48
   7  -6   0    3.53    0.27
  -7   6   0    4.08    0.29
   0  -7   0   -0.04    0.15
   0   7   0    0.13    0.16
   0   7   0    0.07    0.44
   0   7   0    0.16    0.12
   0   7   0   -0.02    0.10
   0   7   0   -0.26    0.37
   1  -7   0   11.16    0.40
   1  -7   0   11.12    0.41
   1  -7   0   11.86    0.54
  -1   7   0   11.28    0.95
   1   7   0   11.25    0.43
  -1   7   0   10.86    0.46
   1   7   0   10.98    0.90
   1   7   0   12.16    0.87
  -1   7   0   10.72    1.12
   1   7   0   11.12    0.44
  -1   7   0   11.25    0.60
  -1   7   0   10.98    0.45
   2  -7   0    0.08    0.10
  -2  -7   0   -0.34    0.21
   2  -7   0    0.09    0.15
   2  -7   0    0.15    0.09
   2   7   0    0.01    0.42
  -2   7   0    0.28    0.16
   2   7   0    0.07    0.56
  -2   7   0    0.40    0.38
   2   7   0   -0.03    0.09
  -2   7   0   -0.08    0.27
   2   7   0   -0.17    0.15
  -2   7   0    0.62    0.84
  -2   7   0    0.42    0.71
  -2   7   0    0.12    0.40
   2   7   0    0.06    0.15
  -3  -7   0    1.16    0.38
  -3  -7   0    0.37    0.20
   3  -7   0    0.69    0.25
   3  -7   0    0.28    0.23
  -3  -7   0    0.54    0.20
   3  -7   0    0.46    0.12
   3   7   0    0.96    0.21
   3   7   0    0.48    0.14
   3   7   0    0.47    0.22
   3   7   0    0.35    0.69
  -3   7   0    1.04    0.33
  -3   7   0    0.72    0.17
   4  -7   0    3.26    0.51
  -4  -7   0    3.00    0.42
  -4  -7   0    3.28    0.39
   4  -7   0    2.85    0.25
   4  -7   0    3.01    0.40
  -4   7   0    3.09    0.42
   4   7   0    3.34    0.44
  -4   7   0    3.03    0.26
   4   7   0    3.27    0.46
   4   7   0    2.96    0.29
  -5  -7   0    4.30    0.43
   5  -7   0    4.45    0.58
   5  -7   0    3.87    0.29
   5  -7   0    4.09    0.43
   5   7   0    4.23    0.33
  -5   7   0    4.06    0.43
   5   7   0    4.52    0.69
  -5   7   0    4.10    0.27
   6  -7   0    1.49    0.22
   6  -7   0    1.12    0.27
  -6  -7   0    1.73    0.28
   6  -7   0    1.80    0.25
   6   7   0    1.61    0.27
  -6   7   0    1.77    0.26
  -6   7   0    1.69    0.26
   7  -7   0    0.60    0.14
  -7   7   0    0.36    0.16
   0  -8   0    0.44    0.13
   0  -8   0    0.26    0.15
   0  -8   0    0.55    0.22
   0  -8   0    0.67    0.13
   0   8   0    0.71    0.24
   0   8   0    0.69    0.50
   0   8   0    0.46    0.13
   0   8   0    0.64    0.14
   1  -8   0    0.61    0.11
   1  -8   0    0.61    0.13
   1  -8   0    0.85    0.24
  -1   8   0    0.60    0.16
  -1   8   0    0.34    0.81
   1   8   0    0.53    0.14
  -1   8   0    1.24    0.70
  -1   8   0    0.76    0.16
   1   8   0    0.67    0.13
   1   8   0    0.96    0.69
   1   8   0    0.88    0.52
   1   8   0    0.63    0.20
  -1   8   0    0.35    0.28
   2  -8   0    2.45    0.19
   2  -8   0    2.60    0.20
  -2  -8   0    2.49    0.28
  -2  -8   0    2.42    0.36
   2  -8   0    2.34    0.31
  -2  -8   0    2.26    0.39
  -2   8   0    2.21    0.32
   2   8   0    2.59    0.35
   2   8   0    2.54    0.23
  -2   8   0    2.22    0.29
   2   8   0    2.70    0.69
  -2   8   0    0.62    0.96
   2   8   0    2.06    0.26
   3  -8   0    0.32    0.11
   3  -8   0    0.43    0.25
  -3  -8   0    0.50    0.21
  -3  -8   0    0.04    0.20
   3  -8   0    0.33    0.21
  -3  -8   0    1.00    0.38
   3  -8   0    0.35    0.12
  -3   8   0    0.09    0.32
   3   8   0    0.17    0.13
  -3   8   0    0.31    0.16
   3   8   0    0.18    0.22
   3   8   0    0.01    0.18
   4  -8   0    3.22    0.26
  -4  -8   0    3.04    0.40
  -4  -8   0    2.35    0.39
   4  -8   0    2.79    0.24
   4  -8   0    2.87    0.45
   4  -8   0    2.65    0.36
  -4  -8   0    2.42    0.30
  -4   8   0    2.74    0.27
   4   8   0    3.05    0.40
  -4   8   0    3.01    0.43
   4   8   0    3.14    0.54
   4   8   0    3.08    0.29
   5  -8   0    2.28    0.26
   5  -8   0    3.06    0.40
   5  -8   0    2.47    0.24
   5  -8   0    3.03    0.64
  -5  -8   0    3.49    0.39
   5   8   0    2.49    0.31
  -5   8   0    2.70    0.24
  -5   8   0    2.60    0.39
   5   8   0    1.55    0.53
   5   8   0    2.55    0.31
   6  -8   0    5.66    0.34
   6  -8   0    5.68    0.44
  -6  -8   0    6.15    0.43
   6  -8   0    5.94    0.32
  -6   8   0    5.42    0.39
  -6   8   0    6.44    0.40
   6   8   0    4.72    0.46
   0  -9   0    0.26    0.20
   0  -9   0    0.28    0.31
   0  -9   0   -0.07    0.18
   0  -9   0    0.37    0.22
   0  -9   0   -0.02    0.14
   0   9   0   -0.23    0.12
   0   9   0   -0.13    0.23
   0   9   0   -0.14    0.22
   0   9   0    0.19    0.73
   0   9   0   -0.28    0.97
  -1  -9   0    4.29    0.33
   1  -9   0    4.61    0.32
   1  -9   0    4.32    0.27
  -1  -9   0    4.76    0.51
   1  -9   0    4.81    0.26
  -1  -9   0    4.76    0.47
  -1   9   0    4.57    0.43
  -1   9   0    4.19    1.41
   1   9   0    4.74    0.29
  -1   9   0    4.66    0.40
   1   9   0    3.89    0.91
   1   9   0    4.61    0.29
   1   9   0    4.53    0.46
  -1   9   0    4.16    0.32
  -1   9   0    4.79    0.32
  -1   9   0    4.52    0.59
   1   9   0    4.43    0.48
  -1   9   0    3.38    0.91
   2  -9   0   14.62    0.53
  -2  -9   0   13.98    0.66
   2  -9   0   14.81    0.53
  -2  -9   0   14.65    0.62
   2  -9   0   15.04    0.75
   2  -9   0   14.54    0.61
  -2  -9   0   13.44    0.77
   2   9   0   14.17    0.57
  -2   9   0   14.36    0.76
  -2   9   0   15.44    0.60
   2   9   0   14.24    0.57
  -2   9   0   14.50    0.69
   2   9   0   13.86    0.82
   2   9   0   14.90    0.77
   3  -9   0   11.23    0.54
  -3  -9   0   10.20    0.71
   3  -9   0   11.26    0.74
  -3  -9   0   11.45    0.59
   3  -9   0   11.07    0.46
  -3  -9   0   11.02    0.65
   3   9   0   11.23    0.71
   3   9   0   10.71    0.49
   3   9   0   11.24    0.51
  -3   9   0   11.06    0.64
  -3   9   0   11.91    0.62
  -4  -9   0   55.26    1.82
  -4  -9   0   55.78    1.91
   4  -9   0   57.17    1.77
   4  -9   0   54.84    1.82
   4  -9   0   54.72    2.10
   4  -9   0   56.20    1.76
  -4  -9   0   56.70    1.89
  -4   9   0   57.13    1.86
   4   9   0   57.67    1.79
   4   9   0   56.32    2.03
  -4   9   0   55.98    1.77
   4   9   0   57.02    1.79
   5  -9   0   12.08    0.51
  -5  -9   0   12.74    0.63
   5  -9   0   12.54    0.52
   5  -9   0   12.79    1.64
   5  -9   0   13.16    0.60
  -5   9   0   12.16    0.63
  -5   9   0   12.72    0.49
   5   9   0   12.09    0.56
   5   9   0   12.88    0.61
  -6  -9   0    5.46    0.40
   6  -9   0    4.88    0.29
   6  -9   0    5.25    0.34
   6  -9   0    4.75    0.37
   6   9   0    4.89    0.46
   6   9   0    4.23    0.47
  -6   9   0    5.05    0.38
  -6   9   0    5.34    0.37
   0 -10   0    0.77    0.22
   0 -10   0    0.83    0.21
   0 -10   0    0.47    0.26
   0  10   0    0.97    0.30
   0  10   0    0.14    0.22
   0  10   0    0.42    1.10
   0  10   0    0.32    0.14
   0  10   0    0.52    0.16
   0  10   0    0.96    0.32
   1 -10   0    3.24    0.24
  -1 -10   0    2.97    0.31
   1 -10   0    3.15    0.26
  -1 -10   0    3.92    0.41
  -1 -10   0    2.86    0.46
   1 -10   0    3.21    0.55
   1 -10   0    2.71    0.30
   1  10   0    3.27    0.50
   1  10   0    3.37    0.28
  -1  10   0    2.51    0.33
   1  10   0    3.14    0.27
  -1  10   0    2.97    0.33
  -1  10   0    3.36    1.43
   1  10   0    2.65    0.41
  -1  10   0    3.77    1.22
  -1  10   0    2.54    0.46
  -1  10   0    2.88    0.37
  -1  10   0    3.12    0.30
   2 -10   0    2.61    0.23
  -2 -10   0    2.75    0.38
   2 -10   0    2.63    0.24
   2 -10   0    3.50    0.59
  -2 -10   0    3.98    0.56
  -2 -10   0    2.94    0.32
   2 -10   0    2.28    0.32
  -2  10   0    2.94    0.41
   2  10   0    2.68    0.27
   2  10   0    2.46    0.40
   2  10   0    2.74    0.29
   2  10   0    3.44    0.53
  -2  10   0    2.49    0.28
  -2  10   0    3.18    0.50
   3 -10   0   55.57    2.07
  -3 -10   0   54.56    1.87
  -3 -10   0   55.62    1.82
   3 -10   0   57.31    1.76
   3 -10   0   57.17    1.75
  -3 -10   0   55.00    1.91
   3 -10   0   57.50    1.82
   3  10   0   55.34    1.79
   3  10   0   57.06    1.79
   3  10   0   56.30    1.95
  -3  10   0   56.82    1.79
   3  10   0   56.29    2.06
  -4 -10   0    2.47    0.37
   4 -10   0    2.58    0.61
  -4 -10   0    1.98    0.39
  -4 -10   0    1.92    0.30
   4 -10   0    1.24    0.24
   4 -10   0    1.67    0.24
  -4  10   0    1.50    0.33
   4  10   0    1.66    0.23
   4  10   0    1.71    0.47
  -4  10   0    1.48    0.21
   4  10   0    1.71    0.28
   5 -10   0   19.63    0.70
   5 -10   0   19.05    0.72
  -5 -10   0   19.70    0.94
   5 -10   0   20.02    0.76
  -5  10   0   18.20    0.77
   5  10   0   19.52    0.75
   5  10   0   19.19    0.76
  -5  10   0   19.92    0.68
  -6 -10   0   -0.18    0.14
   6 -10   0   -0.17    0.16
   6 -10   0   -0.23    0.12
   6 -10   0    0.26    0.18
  -6  10   0    0.14    0.16
   6  10   0   -0.07    0.25
   0 -11   0    0.14    0.23
   0 -11   0   -0.23    0.17
   0  11   0   -0.17    0.15
   0  11   0    0.08    0.21
   0  11   0    0.39    0.40
   0  11   0    0.16    0.17
   0  11   0    0.00    0.27
  -1 -11   0    4.87    0.51
  -1 -11   0    5.04    0.49
   1 -11   0    5.39    0.32
   1  11   0    4.67    0.62
  -1  11   0    5.37    0.38
   1  11   0    5.10    0.35
  -1  11   0    5.28    0.37
   1  11   0    5.29    0.36
   1  11   0    5.52    0.51
  -1  11   0    5.44    0.43
  -2 -11   0    1.61    0.27
   2 -11   0    1.77    0.50
  -2 -11   0    2.15    0.36
   2 -11   0    1.82    0.25
   2 -11   0    2.19    0.27
  -2 -11   0    2.24    0.33
   2 -11   0    2.28    0.24
   2  11   0    2.13    0.38
  -2  11   0    1.37    0.21
  -2  11   0    1.82    0.33
   2  11   0    2.37    0.49
  -2  11   0    2.68    0.42
   2  11   0    2.32    0.27
  -3 -11   0   61.64    1.98
  -3 -11   0   59.25    1.99
   3 -11   0   60.75    1.90
   3 -11   0   59.49    1.84
  -3 -11   0   58.09    1.90
   3 -11   0   59.97    1.83
   3 -11   0   53.46    2.33
   3  11   0   56.87    2.00
   3  11   0   56.09    1.87
  -3  11   0   58.50    2.00
   3  11   0   60.79    1.89
   3  11   0   57.81    2.19
  -3  11   0   60.25    1.88
  -4 -11   0   -0.07    0.38
   4 -11   0    0.60    0.75
   4 -11   0    0.02    0.16
  -4 -11   0    0.33    0.23
   4 -11   0    0.01    0.13
   4 -11   0    0.19    0.19
  -4 -11   0   -0.26    0.17
  -4  11   0   -0.09    0.13
   4  11   0    0.12    0.18
   4  11   0    0.02    0.16
   4  11   0   -0.03    0.54
   5 -11   0    0.68    0.19
  -5 -11   0    0.61    0.18
   5 -11   0    0.67    0.27
   5 -11   0    0.47    0.13
  -5  11   0    0.97    0.14
   5  11   0    0.94    0.20
   5  11   0    0.78    0.20
  -5  11   0    0.50    0.35
  -6 -11   0    0.16    0.14
   6 -11   0    0.30    0.16
   6 -11   0    0.17    0.12
   6  11   0    0.35    0.29
  -6  11   0    0.42    0.16
   0 -12   0   -0.15    0.20
   0 -12   0    0.09    0.24
   0  12   0    0.22    0.20
   0  12   0    0.42    0.58
   0  12   0    0.31    0.25
   0  12   0    0.04    0.17
   0  12   0    0.59    0.29
   1 -12   0    9.49    0.53
   1 -12   0    8.08    0.45
  -1 -12   0    8.80    0.57
  -1 -12   0    7.25    0.56
   1  12   0    9.38    0.58
   1  12   0    9.19    0.46
   1  12   0    8.29    0.45
  -1  12   0    8.37    0.47
  -1  12   0    8.62    0.54
  -1  12   0    8.23    0.53
  -1  12   0    8.40    0.46
   1  12   0    7.80    0.86
  -2 -12   0    0.58    0.24
  -2 -12   0    0.13    0.30
   2 -12   0    0.37    0.18
  -2 -12   0    0.67    0.23
   2 -12   0   -0.33    0.18
   2 -12   0    0.20    0.15
   2 -12   0   -0.26    0.72
   2  12   0    0.06    0.28
  -2  12   0    0.35    0.27
   2  12   0   -0.03    0.18
   2  12   0    0.19    0.18
  -2  12   0    0.09    0.17
  -2  12   0    0.25    0.28
  -3 -12   0    0.53    0.35
   3 -12   0    0.29    0.20
   3 -12   0    2.49    0.84
  -3 -12   0    0.72    0.22
  -3 -12   0    0.71    0.24
   3 -12   0    0.38    0.20
  -3  12   0    0.59    0.19
   3  12   0    0.47    0.18
  -3  12   0    0.70    0.36
  -4 -12   0    3.24    0.39
  -4 -12   0    3.14    0.46
   4 -12   0    2.39    0.26
   4 -12   0    2.65    0.33
   4 -12   0    2.19    0.33
   4  12   0    2.48    0.34
  -4  12   0    2.43    0.25
   4  12   0    2.63    0.31
   5 -12   0    0.08    0.13
   5 -12   0   -0.03    0.21
   5 -12   0    0.07    0.14
  -5 -12   0    0.03    0.14
   5  12   0   -0.11    0.21
   5  12   0   -0.18    0.17
  -5  12   0    0.04    0.09
  -5  12   0    0.06    0.16
   0 -13   0    0.16    0.25
   0 -13   0    0.01    0.21
   0  13   0   -0.11    0.27
   0  13   0    0.10    0.24
   0  13   0    0.35    0.77
   0  13   0   -0.04    0.17
   0  13   0    0.22    0.21
  -1 -13   0    6.36    0.53
   1 -13   0    5.61    0.45
  -1 -13   0    5.70    0.53
   1 -13   0    6.18    0.39
  -1  13   0    6.24    0.41
  -1  13   0    6.12    0.50
  -1  13   0    5.26    0.48
   1  13   0    6.14    0.51
   1  13   0    6.02    0.42
   1  13   0    5.76    0.98
   1  13   0    5.93    0.39
  -1  13   0    5.91    0.48
   2 -13   0    3.98    0.33
  -2 -13   0    4.09    0.53
  -2 -13   0    3.69    0.39
   2 -13   0    3.93    0.35
   2 -13   0    3.79    0.40
  -2 -13   0    4.56    0.44
  -2  13   0    4.61    0.35
  -2  13   0    4.27    0.48
  -2  13   0    4.72    0.48
   2  13   0    3.80    0.50
   2  13   0    4.43    0.38
   2  13   0    2.57    0.65
   2  13   0    4.07    0.40
   3 -13   0    1.68    0.20
   3 -13   0    2.08    0.28
  -3 -13   0    1.38    0.26
  -3 -13   0    2.21    0.40
  -3 -13   0    1.69    0.26
   3  13   0    1.53    0.22
   3  13   0    1.97    0.29
  -3  13   0    1.70    0.23
   4 -13   0    0.40    0.15
   4 -13   0    0.53    0.23
   4 -13   0    1.01    0.17
  -4 -13   0    0.87    0.20
   4  13   0    0.76    0.19
  -4  13   0    0.49    0.13
   4  13   0    0.97    0.22
  -5 -13   0    3.05    0.28
   5 -13   0    3.74    0.26
   5 -13   0    3.45    0.28
   5  13   0    2.94    0.41
  -5  13   0    2.89    0.25
  -5  13   0    3.23    0.19
   5  13   0    3.28    0.31
   0 -14   0   84.56    2.66
   0 -14   0   83.77    2.57
   0  14   0   83.00    2.69
   0  14   0   86.52    2.64
   0  14   0   79.12    2.72
   0  14   0   85.76    2.65
   1 -14   0   11.93    0.56
   1 -14   0   12.72    0.63
  -1 -14   0   12.31    0.66
  -1 -14   0   12.03    0.68
   1  14   0   12.52    0.63
   1  14   0   12.70    0.56
   1  14   0   12.17    0.68
  -1  14   0   12.25    0.66
   1  14   0   10.75    1.49
  -1  14   0   12.45    0.66
  -1  14   0   12.05    0.59
   2 -14   0   14.77    0.63
  -2 -14   0   15.90    0.71
   2 -14   0   15.27    0.69
  -2 -14   0   15.50    0.78
   2  14   0   14.57    0.63
   2  14   0   15.97    0.78
  -2  14   0   15.33    0.65
   2  14   0   15.04    0.68
   2  14   0   12.91    1.48
  -2  14   0   15.46    0.74
   3 -14   0    0.27    0.19
   3 -14   0    0.29    0.21
  -3 -14   0    0.43    0.21
  -3 -14   0   -0.23    0.34
   3  14   0    0.15    0.19
  -3  14   0    0.44    0.22
   3  14   0    0.24    0.24
  -3  14   0    0.22    0.30
   3  14   0    0.36    0.16
   4 -14   0    9.62    0.46
   4 -14   0    8.94    0.43
   4 -14   0    9.72    0.48
  -4 -14   0    9.77    0.48
   4  14   0    9.41    0.51
  -4  14   0    8.86    0.40
   4  14   0    9.78    0.46
  -5 -14   0    4.17    0.28
   5 -14   0    4.45    0.29
   5 -14   0    4.54    0.26
   5  14   0    3.88    0.32
  -5  14   0    4.40    0.27
   0 -15   0    0.30    0.24
   0  15   0    0.15    0.21
   0  15   0   -0.01    0.26
   0  15   0   -0.35    0.33
   0  15   0   -0.36    0.31
   0  15   0   -0.16    0.21
   1 -15   0    1.45    0.23
  -1 -15   0    2.02    0.34
  -1  15   0    2.31    0.38
   1  15   0    2.04    0.32
  -1  15   0    1.53    0.25
   1  15   0    2.20    0.34
  -1  15   0    1.71    0.31
   1  15   0    1.42    0.28
   1  15   0    2.15    0.26
   2 -15   0    4.70    0.51
  -2 -15   0    6.23    0.55
  -2 -15   0    5.46    0.42
   2 -15   0    5.06    0.45
  -2  15   0    5.69    0.46
  -2  15   0    5.50    0.35
   2  15   0    5.44    0.36
   2  15   0    5.39    0.45
   3 -15   0    0.19    0.15
   3 -15   0   -0.01    0.16
  -3 -15   0    0.17    0.16
   3  15   0   -0.02    0.16
  -3  15   0   -0.09    0.12
   3  15   0    0.00    0.20
   3  15   0    0.18    0.23
   4 -15   0    0.59    0.15
   4 -15   0    0.26    0.13
  -4 -15   0    0.29    0.14
  -4  15   0    0.28    0.09
   4  15   0    0.37    0.26
   4  15   0    0.40    0.19
   0  16   0    0.57    0.23
   0  16   0   -0.20    0.26
   0  16   0    0.00    0.30
   1 -16   0    9.26    0.52
  -1 -16   0    9.04    0.57
   1 -16   0    9.37    0.45
  -1  16   0    8.58    0.51
   1  16   0    7.44    0.63
  -1  16   0    9.58    0.49
   1  16   0    9.25    0.53
   1  16   0    8.97    0.47
   2 -16   0    2.35    0.32
  -2 -16   0    2.65    0.38
   2 -16   0    1.96    0.26
  -2  16   0    2.17    0.25
   2  16   0    2.23    0.31
  -2  16   0    1.59    0.25
   2  16   0    1.91    0.29
   2  16   0    2.22    0.36
   3 -16   0    2.89    0.29
   3 -16   0    3.05    0.26
  -3 -16   0    2.49    0.29
  -3  16   0    2.86    0.24
   3  16   0    3.43    0.41
   3  16   0    2.87    0.30
   3  16   0    3.50    0.43
   0 -17   0    0.08    0.22
   0  17   0    0.15    0.19
  -1 -17   0    1.11    0.29
   1 -17   0    0.91    0.22
   1  17   0    1.04    0.21
   1  17   0    0.84    0.26
  -1  17   0    0.85    0.20
  -1  17   0    0.51    0.19
   2 -17   0    0.46    0.18
   2 -17   0    0.72    0.17
   2  17   0    0.88    0.42
  -2  17   0    0.74    0.22
  -2  17   0    0.44    0.15
   2  17   0    0.21    0.17
   3 -17   0    0.02    0.14
   3 -17   0   -0.04    0.14
   3  17   0   -0.33    0.23
  -3  17   0    0.06    0.10
   3  17   0   -0.23    0.16
   0 -18   0    0.62    0.27
   0  18   0    0.23    0.16
   1 -18   0    3.79    0.43
   1  18   0    4.08    0.32
  -1  18   0    3.60    0.31
  -1  18   0    3.03    0.32
  -7   0   1   -0.02    0.17
   6   0  -1   -0.05    0.17
  -6   0   1    0.21    0.22
   5   0  -1    0.33    0.20
  -5   0   1   -0.21    0.23
   5   0  -1    0.06    0.14
  -5   0   1   -0.30    0.27
  -4   0   1   -0.11    0.25
   4   0  -1   -0.04    0.12
  -4   0   1    0.23    0.25
   3   0  -1   -0.02    0.07
   3   0  -1    0.03    0.22
   3   0  -1    0.12    0.10
   2   0  -1   -0.07    0.11
  -1   0   1    0.01    0.02
  -1   0   1    0.01    0.02
   1   0  -1   -0.01    0.07
   1   0  -1    0.06    0.04
   0   0  -1    0.00    0.02
   0   0   1    0.00    0.03
   0   0   1    0.05    0.05
   0   0  -1    0.02    0.03
   0   0  -1    0.03    0.04
   0   0   1   -0.03    0.04
   0   0  -1    0.09    0.06
  -1   0  -1   -0.02    0.08
   1   0   1    0.10    0.05
   1   0   1    0.12    0.11
  -1   0  -1    0.00    0.04
   1   0   1    0.02    0.05
   1   0   1    0.00    0.08
  -2   0  -1    0.17    0.14
   2   0   1    0.03    0.06
   2   0   1    0.10    0.14
   2   0   1    0.08    0.10
   2   0   1    0.06    0.20
   2   0   1   -0.01    0.07
  -2   0  -1   -0.07    0.09
   3   0   1    0.01    0.23
   3   0   1    0.00    0.08
   3   0   1    0.20    0.23
   3   0   1   -0.57    0.33
  -3   0  -1   -0.20    0.25
   4   0   1    0.18    0.50
  -4   0  -1    0.33    0.26
   4   0   1    0.06    0.15
  -4   0  -1    0.15    0.25
   4   0   1   -0.06    0.10
  -5   0  -1    0.09    0.24
   5   0   1    0.11    0.21
   5   0   1    0.10    0.25
   6   0   1    0.73    0.48
  -6   0  -1   -0.03    0.23
   6   0   1    0.18    0.21
   6   0   1   -0.12    0.15
   7   0   1    0.16    0.22
  -7   0  -1    0.15    0.18
   7   0   1   -0.50    0.22
  -7  -1   1    1.99    0.30
   7  -1  -1    1.70    0.32
  -7   1   1    1.89    0.28
   6  -1  -1   54.71    1.98
   6  -1  -1   58.72    1.80
  -6  -1   1   59.65    1.94
  -6   1   1   61.51    1.95
   6   1  -1   57.74    1.80
   5  -1  -1    5.34    0.30
   5  -1  -1    4.62    0.41
  -5  -1   1    5.94    0.46
   5   1  -1    5.09    0.32
  -5   1   1    5.49    0.44
   5   1  -1    5.87    0.41
  -5   1   1    5.39    0.45
   4  -1  -1   25.27    0.80
   4  -1  -1   26.33    0.89
  -4  -1   1   25.36    0.97
  -4   1   1   25.98    0.96
  -4   1   1   24.96    0.94
   4   1  -1   25.34    0.85
   3  -1  -1    8.87    0.41
   3  -1  -1    7.87    0.29
   3  -1  -1    8.82    0.35
   3   1  -1    8.50    0.29
   3   1  -1    8.36    0.30
   3   1  -1    8.01    0.63
   2  -1  -1   55.63    1.66
   2  -1  -1   52.80    1.69
   2  -1  -1   58.76    1.73
   2   1  -1   54.64    1.86
  -2   1   1   57.60    1.72
  -2   1   1   56.08    1.71
   1  -1  -1   78.69    2.27
   1  -1  -1   79.23    2.33
   1  -1  -1   77.44    2.33
   1  -1  -1   73.09    2.26
  -1   1   1   76.68    2.32
   1   1  -1   76.24    2.26
  -1   1   1   76.76    2.31
  -1   1   1   80.40    2.33
   0  -1  -1   50.51    1.48
   0  -1  -1   47.98    1.43
   0  -1   1   47.55    1.41
   0  -1   1   42.95    1.46
   0  -1  -1   43.75    1.42
   0  -1   1   49.21    1.42
   0   1   1   51.53    1.48
   0   1   1   46.76    1.53
   0   1  -1   48.78    1.47
   0   1   1   48.38    1.42
   0   1  -1   48.42    1.42
   0   1  -1   48.57    1.48
   0   1  -1   47.44    1.41
   1  -1   1  172.71    5.01
  -1  -1  -1  161.05    4.88
   1  -1   1  170.78    4.95
   1  -1   1  166.62    4.92
   1  -1   1  164.82    4.91
  -1  -1  -1  170.08    4.98
   1   1   1  165.99    4.90
  -1   1  -1  178.82    5.08
   1   1   1  164.30    4.90
   1   1   1  168.38    4.98
   2  -1   1   38.57    1.21
  -2  -1  -1   36.63    1.14
   2  -1   1   38.20    1.16
   2  -1   1   34.59    1.28
   2  -1   1   36.32    1.10
   2  -1   1   35.56    1.18
  -2  -1  -1   38.15    1.24
   2   1   1   36.16    1.15
   2   1   1   37.99    1.26
  -2   1  -1   34.94    1.29
   2   1   1   37.47    1.15
   3  -1   1   36.66    1.41
   3  -1   1   37.35    1.23
   3  -1   1   40.19    1.16
  -3  -1  -1   37.28    1.21
   3   1   1   34.28    1.69
   3   1   1   37.46    1.25
   3   1   1   33.71    1.33
   3   1   1   36.66    1.12
   3   1   1   38.69    1.36
  -3   1  -1   36.81    1.38
   4  -1   1    1.66    0.29
   4  -1   1    1.17    0.63
  -4  -1  -1    1.88    0.33
   4  -1   1    1.82    0.19
   4  -1   1    1.95    0.26
  -4  -1  -1    2.11    0.32
   4   1   1    1.57    0.27
   4   1   1    2.56    0.50
  -4   1  -1    1.92    0.31
   4   1   1    1.85    0.19
  -4   1  -1    2.82    0.35
   5  -1   1    7.53    0.45
  -5  -1  -1    8.83    0.56
   5  -1   1    9.05    0.60
   5  -1   1    9.43    0.44
   5   1   1    9.61    0.59
  -5   1  -1    8.59    0.53
  -6  -1  -1    0.05    0.22
   6  -1   1    0.37    0.21
   6  -1   1    0.49    0.48
   6   1   1   -0.18    0.50
   6   1   1    0.32    0.16
  -6   1  -1    0.56    0.23
   6   1   1    0.27    0.23
  -7  -1  -1    4.82    0.35
   7  -1   1    5.34    0.37
   7  -1   1    5.09    0.37
   7   1   1    4.57    0.44
  -7   1  -1    4.69    0.34
  -7  -2   1    2.97    0.33
   7  -2  -1    2.93    0.28
  -7   2   1    3.18    0.33
   6  -2  -1    4.31    0.30
   6  -2  -1    3.89    0.41
   6  -2  -1    3.87    0.52
  -6  -2   1    4.05    0.41
  -6   2   1    4.36    0.42
  -6   2   1    3.87    0.44
  -5  -2   1   21.17    0.86
   5  -2  -1   19.36    0.83
   5  -2  -1   21.57    0.70
   5   2  -1   19.44    0.77
  -5   2   1   19.84    0.81
  -5   2   1   20.23    0.84
   4  -2  -1    4.03    0.23
  -4  -2   1    4.87    0.45
   4  -2  -1    4.56    0.32
  -4  -2   1    4.78    0.54
  -4   2   1    4.69    0.38
   4   2  -1    5.78    0.94
   4   2  -1    4.24    0.26
  -4   2   1    4.19    0.44
   3  -2  -1   12.30    0.61
   3  -2  -1   11.95    0.47
   3  -2  -1   12.28    0.41
  -3   2   1   12.25    0.59
   3   2  -1   12.41    0.40
   3   2  -1   12.64    0.86
  -3   2   1   11.82    0.58
   3   2  -1   12.02    0.40
   2  -2  -1   19.24    0.68
   2  -2  -1   19.33    0.63
   2  -2  -1   18.68    0.58
  -2   2   1   18.81    0.74
   2   2  -1   19.26    0.61
  -2   2   1   19.25    0.74
   2   2  -1   19.24    0.60
   1  -2  -1    2.82    0.25
   1  -2  -1    2.71    0.20
   1   2  -1    2.72    0.11
  -1   2   1    2.71    0.26
  -1   2   1    2.78    0.21
   1   2  -1    2.66    0.11
   1   2  -1    2.68    0.17
  -1   2   1    2.60    0.24
   0  -2  -1  287.23    8.42
   0  -2   1  287.21    8.40
   0   2   1  294.44    8.43
   0   2  -1  273.88    8.34
   0   2   1  293.10    8.36
   0   2  -1  285.06    8.41
   0   2  -1  289.08    8.42
   1  -2   1   29.33    1.06
   1  -2   1   33.04    0.93
  -1  -2  -1   29.10    1.03
  -1  -2  -1   29.05    0.92
   1  -2   1   29.87    0.96
   1   2   1   31.68    1.04
  -1   2  -1   30.84    0.99
   1   2   1   30.46    0.95
  -1   2  -1   30.88    1.08
   1   2   1   30.36    0.94
  -1   2  -1   30.38    0.96
  -2  -2  -1   -0.04    0.09
   2  -2   1   -0.04    0.06
   2  -2   1    0.05    0.17
   2  -2   1   -0.15    0.20
   2  -2   1   -0.04    0.08
   2   2   1   -0.02    0.07
   2   2   1    0.04    0.07
   2   2   1    0.04    0.15
   2   2   1    0.12    0.10
  -2   2  -1    0.18    0.20
   3  -2   1    0.05    0.31
   3  -2   1   -0.03    0.12
   3  -2   1    0.01    0.08
   3   2   1    0.08    0.17
   3   2   1   -0.02    0.21
  -3   2  -1    0.24    0.38
   3   2   1    0.13    0.09
  -4  -2  -1    8.70    0.62
   4  -2   1    8.69    0.40
  -4  -2  -1    7.04    0.62
   4  -2   1    7.80    1.13
   4  -2   1    8.67    0.35
   4  -2   1    8.11    0.48
  -4  -2  -1    8.62    0.54
   4   2   1    9.11    0.46
   4   2   1    8.35    0.35
   4   2   1    8.42    0.79
  -4   2  -1    8.65    0.56
  -4   2  -1    8.29    0.38
  -4   2  -1    8.70    0.53
   5  -2   1    0.37    0.13
   5  -2   1    0.47    0.18
  -5  -2  -1    0.23    0.25
   5  -2   1    0.52    0.28
  -5   2  -1    0.56    0.25
   5   2   1    0.08    0.27
   6  -2   1    1.17    0.21
  -6  -2  -1    1.51    0.30
   6  -2   1    0.65    0.52
   6  -2   1    1.85    0.25
   6   2   1    0.43    0.66
   6   2   1    1.54    0.21
   6   2   1    1.53    0.26
  -7  -2  -1    4.81    0.36
   7  -2   1    4.10    0.36
   7  -2   1    4.76    0.35
  -7   2  -1    4.89    0.35
   7  -3  -1    3.54    0.35
   7  -3  -1    3.45    0.35
  -7  -3   1    3.61    0.37
  -7   3   1    3.75    0.32
   6  -3  -1    5.02    0.31
  -6  -3   1    4.73    0.43
   6  -3  -1    5.74    0.38
  -6   3   1    4.32    0.43
  -6   3   1    4.97    0.43
   5  -3  -1    4.19    0.37
  -5  -3   1    4.72    0.45
  -5  -3   1    3.96    0.50
   5  -3  -1    4.28    0.45
  -5   3   1    3.92    0.39
  -5   3   1    4.79    0.41
   5   3  -1    4.31    0.39
   4  -3  -1   27.67    0.88
   4  -3  -1   28.38    1.00
  -4  -3   1   26.83    1.06
  -4  -3   1   26.92    1.04
   4  -3  -1   26.89    0.91
   4   3  -1   27.87    0.92
  -4   3   1   27.70    0.90
   4   3  -1   29.79    2.10
  -4   3   1   28.53    1.02
   3  -3  -1    3.87    0.26
   3  -3  -1    3.67    0.19
   3   3  -1    3.79    0.21
  -3   3   1    3.69    0.44
  -3   3   1    3.84    0.59
   3   3  -1    3.75    0.21
   2  -3  -1    1.18    0.15
   2  -3  -1    1.07    0.25
   2  -3  -1    1.31    0.11
  -2   3   1    1.08    0.24
   2   3  -1    1.38    0.11
  -2   3   1    1.57    0.27
   2   3  -1    1.17    0.09
   2   3  -1    1.64    0.21
   2   3  -1    1.28    0.20
   1  -3  -1    6.44    0.23
   1  -3  -1    6.85    0.28
   1   3  -1    6.36    0.26
   1   3  -1    5.78    0.33
  -1   3   1    6.85    0.42
  -1   3   1    6.31    0.40
   1   3  -1    6.43    0.25
  -1   3   1    6.79    0.42
   1   3  -1    6.76    0.35
  -1   3   1    6.38    0.30
   0  -3  -1   38.47    1.28
   0  -3   1   35.88    1.25
   0  -3  -1   37.12    1.15
   0  -3   1   36.71    1.15
   0   3  -1   37.73    1.16
   0   3   1   38.19    1.17
   0   3  -1   35.99    1.27
   0   3   1   38.28    1.28
  -1  -3  -1   84.77    2.51
  -1  -3  -1   83.93    2.66
   1  -3   1   84.33    2.55
   1  -3   1   86.65    2.70
   1  -3   1   79.06    2.50
  -1   3  -1   90.30    2.57
   1   3   1   82.94    2.50
   1   3   1   88.62    2.55
  -1   3  -1   85.94    2.59
   1   3   1   84.21    2.59
   1   3   1   87.43    2.67
  -1   3  -1   84.15    2.71
  -2  -3  -1  110.67    3.40
  -2  -3  -1  113.34    3.54
   2  -3   1  117.04    3.65
   2  -3   1  117.33    3.38
   2  -3   1  116.55    3.46
   2   3   1  117.96    3.57
  -2   3  -1  114.36    3.45
   2   3   1  114.48    3.37
   2   3   1  113.58    3.44
   2   3   1  115.27    3.44
  -2   3  -1  118.59    3.81
   3  -3   1   32.85    1.00
   3  -3   1   31.21    1.40
   3  -3   1   30.78    1.01
   3  -3   1   33.64    1.11
   3   3   1   33.27    1.08
  -3   3  -1   30.17    1.47
   3   3   1   31.82    0.99
   3   3   1   31.77    1.24
  -4  -3  -1   14.18    0.74
  -4  -3  -1   15.55    0.72
   4  -3   1   14.65    0.57
   4  -3   1   16.49    0.56
   4  -3   1   15.69    0.70
  -4  -3  -1   15.91    0.83
  -4   3  -1   15.18    0.57
  -4   3  -1   15.07    0.68
   4   3   1   15.56    0.55
   4   3   1   16.11    0.67
   4   3   1   14.33    0.93
  -5  -3  -1    0.11    0.26
  -5  -3  -1   -0.06    0.30
   5  -3   1    0.56    0.13
   5  -3   1    0.44    0.17
  -5   3  -1    0.45    0.15
   5   3   1    0.12    0.27
   5   3   1    0.18    0.14
  -5   3  -1    0.44    0.25
  -5   3  -1    0.64    0.29
  -6  -3  -1    2.00    0.33
   6  -3   1    1.83    0.28
   6  -3   1    1.81    0.21
  -6   3  -1    1.78    0.30
   6   3   1    1.55    0.22
   7  -3   1    0.51    0.16
   7  -3   1    0.42    0.19
  -7  -3  -1    0.45    0.19
  -7   3  -1    0.57    0.18
   7  -4  -1    3.17    0.35
  -7  -4   1    4.50    0.40
   7  -4  -1    3.98    0.33
  -7   4   1    4.50    0.33
  -6  -4   1    9.90    0.58
   6  -4  -1   11.03    0.50
   6  -4  -1   11.63    0.47
  -6   4   1   10.95    0.59
  -6   4   1   11.34    0.57
   5  -4  -1    1.66    0.21
   5  -4  -1    1.32    0.20
  -5  -4   1    0.89    0.25
  -5  -4   1    1.77    0.33
   5  -4  -1    1.74    0.34
  -5   4   1    1.78    0.31
  -5   4   1    1.47    0.26
   5   4  -1    1.70    0.28
   4  -4  -1    0.72    0.12
  -4  -4   1    0.41    0.28
  -4  -4   1    1.21    0.27
   4  -4  -1    1.09    0.24
  -4  -4   1    1.39    0.33
  -4   4   1    0.89    0.25
   4   4  -1    0.08    1.31
  -4   4   1    1.04    0.16
   4   4  -1    1.10    0.17
   3  -4  -1   18.10    0.58
   3  -4  -1   17.17    0.61
   3  -4  -1   18.07    0.68
   3   4  -1   17.77    0.64
  -3   4   1   16.93    1.10
   3   4  -1   17.97    0.65
   2  -4  -1   35.04    1.15
   2  -4  -1   35.40    1.07
   2   4  -1   36.17    1.11
  -2   4   1   35.94    1.38
   2   4  -1   36.86    1.23
   2   4  -1   32.77    1.10
   2   4  -1   34.75    1.23
  -2   4   1   35.00    1.15
   1  -4  -1  247.60    7.43
   1  -4  -1  239.81    7.36
   1   4  -1  242.80    7.35
  -1   4   1  269.86    7.65
   1   4  -1  262.39    7.55
  -1   4   1  273.17    7.64
   1   4  -1  255.54    7.55
   1   4  -1  240.12    7.41
  -1   4   1  259.96    7.46
   1   4  -1  249.85    7.43
   0  -4  -1   63.56    2.04
   0  -4   1   59.73    2.00
   0  -4   1   61.81    1.86
   0  -4  -1   60.14    1.86
   0   4   1   62.39    2.04
   0   4   1   63.27    1.90
   0   4  -1   59.48    1.87
   0   4  -1   61.84    2.04
   0   4   1   59.58    1.82
   0   4  -1   60.98    1.82
  -1  -4  -1   49.54    1.72
   1  -4   1   51.39    1.50
   1  -4   1   49.19    1.75
   1  -4   1   50.77    1.58
  -1   4  -1   52.07    1.80
   1   4   1   51.95    1.73
   1   4   1   49.25    1.58
  -1   4  -1   50.53    1.59
  -1   4  -1   49.81    1.65
  -1   4  -1   50.37    1.52
   2  -4   1   21.23    1.00
  -2  -4  -1   20.64    0.68
   2  -4   1   20.36    0.75
  -2  -4  -1   20.17    0.88
   2  -4   1   19.13    0.67
   2   4   1   20.97    0.91
  -2   4  -1   20.89    1.06
   2   4   1   21.10    0.74
   2   4   1   21.02    0.79
   2   4   1   20.84    0.66
   3  -4   1   53.43    1.61
   3  -4   1   53.11    2.10
   3  -4   1   53.92    1.74
   3  -4   1   52.88    1.62
   3   4   1   52.69    1.60
  -3   4  -1   51.13    1.75
   3   4   1   52.08    1.90
   3   4   1   55.06    1.71
   4  -4   1    0.95    0.37
   4  -4   1    0.33    0.11
   4  -4   1    0.47    0.21
  -4  -4  -1    0.54    0.27
  -4  -4  -1    0.52    0.29
  -4  -4  -1    0.00    0.43
   4  -4   1    0.56    0.15
  -4  -4  -1    0.19    0.23
  -4   4  -1    0.49    0.27
   4   4   1    0.56    0.14
   4   4   1    0.53    0.58
  -4   4  -1    0.41    0.15
   4   4   1    0.33    0.20
  -5  -4  -1   -0.37    0.25
   5  -4   1    0.04    0.12
   5  -4   1   -0.17    0.15
   5  -4   1   -0.19    0.29
  -5  -4  -1    0.22    0.25
  -5   4  -1    0.02    0.25
   5   4   1   -0.01    0.15
  -5   4  -1   -0.08    0.13
   5   4   1    0.00    0.49
  -5   4  -1    0.00    0.23
   6  -4   1    0.18    0.14
   6  -4   1   -0.17    0.14
  -6  -4  -1   -0.29    0.22
  -6   4  -1    0.05    0.22
   6   4   1    0.02    0.19
  -7  -4  -1    1.97    0.32
   7  -4   1    1.53    0.24
   7  -4   1    2.07    0.32
  -7   4  -1    1.54    0.25
   7  -5  -1   -0.02    0.19
   7  -5  -1   -0.08    0.15
  -7  -5   1    0.65    0.32
  -7   5   1    0.06    0.16
   6  -5  -1   -0.05    0.14
   6  -5  -1    0.28    0.16
  -6   5   1   -0.03    0.22
  -6   5   1    0.01    0.21
   5  -5  -1   23.38    1.06
  -5  -5   1   22.87    0.96
   5  -5  -1   23.86    0.81
   5  -5  -1   23.42    0.83
  -5  -5   1   25.42    0.99
   5   5  -1   22.77    0.95
   5   5  -1   24.60    0.89
  -5   5   1   24.21    0.93
  -5   5   1   24.81    0.78
  -5   5   1   23.13    0.94
   4  -5  -1    2.08    0.19
   4  -5  -1    2.17    0.23
  -4  -5   1    1.38    0.25
  -4  -5   1    1.54    0.25
   4  -5  -1    1.57    0.26
  -4  -5   1    1.97    0.39
  -4  -5   1    2.28    0.38
   4   5  -1    2.40    0.31
   4   5  -1    2.26    0.25
  -4   5   1    1.87    0.23
   4   5  -1    0.39    1.80
  -4   5   1    2.30    0.35
   3  -5  -1   10.58    0.42
   3  -5  -1   11.72    0.53
   3  -5  -1   11.54    0.41
  -3  -5   1   11.53    0.59
   3   5  -1   11.52    0.70
  -3   5   1   11.79    0.82
   3   5  -1   11.06    0.39
   3   5  -1   10.10    0.61
   3   5  -1   11.60    0.49
  -3   5   1   11.06    0.45
   2  -5  -1    9.63    0.35
   2  -5  -1    9.92    0.46
   2  -5  -1    9.73    0.37
  -2   5   1    7.94    0.79
  -2   5   1    9.84    0.75
   2   5  -1    9.17    0.48
   2   5  -1    9.74    0.34
  -2   5   1   10.51    0.38
   2   5  -1   10.49    0.43
   2   5  -1    9.85    0.61
   2   5  -1    9.77    0.60
  -2   5   1    9.42    0.81
  -1  -5   1    1.68    0.20
   1  -5  -1    1.36    0.11
   1  -5  -1    1.17    0.18
  -1   5   1    1.10    0.19
  -1   5   1    1.18    0.18
   1   5  -1    1.02    0.22
  -1   5   1    0.79    0.28
   1   5  -1    1.17    0.26
   1   5  -1    1.27    0.11
  -1   5   1    1.30    0.34
   1   5  -1    1.36    0.26
   0  -5   1   49.51    1.51
   0  -5  -1   48.58    1.51
   0  -5   1   47.45    1.43
   0   5  -1   46.79    1.70
   0   5   1   46.88    1.54
   0   5   1   51.00    1.75
   0   5   1   47.39    1.45
   0   5  -1   48.13    1.74
   0   5  -1   45.81    1.52
   0   5  -1   48.08    1.45
   1  -5   1   44.08    1.62
  -1  -5  -1   43.92    1.60
  -1  -5  -1   41.46    1.31
   1  -5   1   44.70    1.31
   1  -5   1   43.92    1.40
   1   5   1   43.40    1.41
  -1   5  -1   42.94    1.33
  -1   5  -1   43.29    1.52
  -1   5  -1   43.41    1.43
   1   5   1   44.94    1.61
   1   5   1   42.16    1.32
  -1   5  -1   42.63    1.66
   2  -5   1   20.05    0.68
  -2  -5  -1   21.11    0.70
   2  -5   1   21.71    1.13
   2  -5   1   20.84    0.79
   2  -5   1   22.48    0.73
  -2   5  -1   20.76    0.86
  -2   5  -1   20.14    1.21
   2   5   1   18.73    0.76
   2   5   1   20.90    1.00
  -2   5  -1   21.27    1.14
   2   5   1   21.71    0.79
   3  -5   1   95.77    2.99
   3  -5   1  105.13    3.00
   3  -5   1  108.81    3.16
  -3  -5  -1  100.82    3.13
  -3  -5  -1  104.34    3.12
   3   5   1  100.81    2.99
  -3   5  -1  100.43    3.02
   3   5   1   86.96    3.15
   3   5   1  104.68    3.12
  -3   5  -1  100.84    3.11
   3   5   1  101.10    3.35
  -4  -5  -1   32.14    1.18
   4  -5   1   30.00    1.15
  -4  -5  -1   33.35    1.18
   4  -5   1   31.66    1.22
   4  -5   1   30.82    1.03
  -4  -5  -1   32.18    1.19
   4  -5   1   31.54    1.03
  -4   5  -1   31.13    1.03
  -4   5  -1   31.34    1.15
   4   5   1   31.23    1.03
   4   5   1   31.55    1.17
  -5  -5  -1   16.50    0.77
   5  -5   1   17.42    0.93
   5  -5   1   15.84    0.77
  -5  -5  -1   15.34    0.76
   5  -5   1   16.71    0.64
   5  -5   1   16.49    0.63
   5   5   1   15.42    0.86
  -5   5  -1   17.22    0.60
   5   5   1   19.49    0.83
  -5   5  -1   17.37    0.74
  -5   5  -1   16.42    0.75
   5   5   1   16.31    0.64
   6  -5   1    1.42    0.19
  -6  -5  -1    1.41    0.27
   6  -5   1    1.28    0.19
   6   5   1    1.71    0.24
  -7  -5  -1    0.20    0.31
   7  -5   1    0.32    0.14
  -7   5  -1    0.17    0.14
   7  -6  -1    2.69    0.27
  -7   6   1    2.93    0.27
  -6  -6   1    0.38    0.23
   6  -6  -1    0.65    0.16
   6  -6  -1    0.70    0.16
  -6  -6   1    0.74    0.30
  -6   6   1    0.47    0.21
   5  -6  -1   17.61    0.65
   5  -6  -1   17.72    0.64
   5  -6  -1   16.48    0.79
  -5  -6   1   17.27    0.79
  -5  -6   1   16.25    0.80
   5  -6  -1   17.08    0.91
   5   6  -1   17.55    0.66
  -5   6   1   17.49    0.76
  -5   6   1   17.92    0.61
  -5   6   1   17.61    0.74
   5   6  -1   16.32    0.82
   4  -6  -1    5.45    0.31
   4  -6  -1    5.85    0.50
   4  -6  -1    5.38    0.53
  -4  -6   1    6.51    0.44
   4  -6  -1    5.34    0.29
  -4  -6   1    6.00    0.60
   4   6  -1    5.79    0.43
  -4   6   1    6.06    0.33
   4   6  -1    5.57    0.33
  -3  -6   1   39.24    1.30
   3  -6  -1   41.20    1.38
  -3  -6   1   39.19    1.35
   3  -6  -1   38.81    1.22
   3   6  -1   37.19    1.61
   3   6  -1   38.06    1.21
  -3   6   1   40.33    1.26
  -3   6   1   39.32    1.33
   3   6  -1   40.44    1.54
   3   6  -1   39.24    1.33
   2  -6  -1   12.93    0.46
   2  -6  -1   13.21    0.57
   2   6  -1   13.11    0.45
  -2   6   1   13.66    1.17
  -2   6   1   13.27    0.60
  -2   6   1   12.67    0.72
  -2   6   1   13.39    1.02
  -2   6   1   13.25    0.68
   2   6  -1   12.99    0.55
   2   6  -1   12.65    0.80
   2   6  -1   12.68    0.85
   1  -6  -1    2.92    0.25
   1  -6  -1    2.87    0.16
  -1  -6   1    1.99    0.31
   1  -6  -1    2.60    0.18
   1   6  -1    2.16    0.40
  -1   6   1    2.82    0.23
  -1   6   1    2.66    0.32
   1   6  -1    2.48    0.17
  -1   6   1    2.32    0.47
  -1   6   1    2.65    0.48
   1   6  -1    2.50    0.38
   1   6  -1    2.98    0.27
   0  -6  -1   -0.08    0.13
   0  -6   1    0.00    0.09
   0  -6   1   -0.06    0.13
   0   6   1   -0.10    0.09
   0   6  -1    0.14    0.31
   0   6   1   -0.26    0.30
   0   6   1    0.19    0.31
   0   6  -1    0.12    0.14
   0   6  -1    0.05    0.08
   0   6  -1    0.12    0.27
   0   6   1   -0.15    0.11
   0   6   1    0.08    0.14
   0   6  -1    0.05    0.11
   1  -6   1    5.44    0.35
   1  -6   1    6.14    0.27
  -1  -6  -1    5.79    0.27
   1  -6   1    5.97    0.25
  -1   6  -1    6.08    0.73
  -1   6  -1    5.50    0.40
  -1   6  -1    6.09    0.55
   1   6   1    5.67    0.29
  -1   6  -1    5.02    0.30
  -1   6  -1    6.17    0.30
  -1   6  -1    5.74    0.64
   1   6   1    6.23    0.37
   1   6   1    5.53    0.30
   1   6   1    6.40    0.59
   2  -6   1    4.95    0.35
   2  -6   1    4.77    0.23
  -2  -6  -1    4.57    0.29
   2  -6   1    4.85    0.25
   2   6   1    4.89    0.35
  -2   6  -1    3.65    0.75
  -2   6  -1    3.94    0.54
  -2   6  -1    4.79    0.65
   2   6   1    4.81    0.69
   2   6   1    4.53    0.25
   2   6   1    4.20    0.31
   3  -6   1    0.41    0.26
  -3  -6  -1    0.39    0.23
   3  -6   1    0.77    0.13
  -3  -6  -1    0.79    0.32
  -3  -6  -1    0.63    0.20
   3  -6   1    0.60    0.11
   3  -6   1    0.47    0.20
   3   6   1    1.15    0.22
  -3   6  -1    0.52    0.31
  -3   6  -1    0.83    0.17
   3   6   1    0.74    0.57
   3   6   1    0.76    0.20
   3   6   1    1.05    0.15
  -4  -6  -1    2.37    0.38
   4  -6   1    2.07    0.22
   4  -6   1    2.15    0.36
  -4  -6  -1    3.42    0.57
   4  -6   1    2.61    0.40
   4  -6   1    2.23    0.24
  -4  -6  -1    2.41    0.39
  -4   6  -1    1.99    0.24
   4   6   1    2.53    0.38
   4   6   1    2.59    0.42
   4   6   1    2.06    0.25
  -4   6  -1    2.54    0.36
  -5  -6  -1   11.67    0.66
   5  -6   1   12.78    0.63
   5  -6   1   11.93    0.49
  -5  -6  -1   11.43    0.63
   5  -6   1   11.27    0.84
   5  -6   1   11.53    0.51
  -5   6  -1   12.07    0.62
   5   6   1   10.59    0.61
   5   6   1   11.86    0.82
  -5   6  -1   12.03    0.47
   5   6   1   11.83    0.51
  -6  -6  -1    1.34    0.28
   6  -6   1    0.93    0.17
   6  -6   1    1.14    0.28
   6  -6   1    1.12    0.18
  -6  -6  -1    0.93    0.23
   6   6   1    1.05    0.28
  -6   6  -1    1.20    0.26
   6   6   1    1.41    0.36
  -6   6  -1    1.44    0.26
   7  -6   1    1.95    0.22
  -7   6  -1    2.70    0.27
   7  -7  -1    0.28    0.14
  -7   7   1    0.24    0.15
   6  -7  -1    2.90    0.45
   6  -7  -1    2.29    0.27
  -6  -7   1    2.64    0.38
   6  -7  -1    3.52    0.27
  -6   7   1    2.97    0.32
  -6   7   1    3.43    0.33
   5  -7  -1    7.36    0.45
   5  -7  -1    7.06    0.36
   5  -7  -1    7.63    0.53
  -5  -7   1    7.20    0.50
  -5  -7   1    6.87    0.51
   5  -7  -1    6.96    0.78
  -5   7   1    7.42    0.35
  -5   7   1    7.05    0.47
   5   7  -1    6.58    0.69
   5   7  -1    7.61    0.42
  -5   7   1    7.08    0.49
   4  -7  -1    0.35    0.27
  -4  -7   1    0.40    0.20
   4  -7  -1    0.51    0.14
  -4  -7   1    0.74    0.23
  -4  -7   1    0.06    0.38
   4  -7  -1    0.44    0.14
  -4   7   1    0.65    0.26
  -4   7   1    0.53    0.14
   4   7  -1    0.20    0.25
   4   7  -1    0.51    0.16
   3  -7  -1    8.25    0.35
  -3  -7   1    8.30    0.46
   3  -7  -1    8.88    0.50
  -3  -7   1    8.49    0.49
   3  -7  -1    9.38    0.54
  -3  -7   1    6.11    0.70
   3  -7  -1    8.33    0.36
   3   7  -1    8.72    1.09
   3   7  -1    7.94    0.45
  -3   7   1    8.25    0.53
  -3   7   1    7.95    0.39
   3   7  -1    8.37    0.50
   3   7  -1    8.46    0.36
   2  -7  -1    1.08    0.14
   2  -7  -1    1.15    0.14
   2   7  -1    0.83    0.12
   2   7  -1    0.94    0.74
  -2   7   1    0.09    0.86
  -2   7   1    1.13    0.68
  -2   7   1    1.08    0.20
   2   7  -1    1.34    0.48
  -2   7   1    1.29    0.46
   2   7  -1    0.95    0.20
   2   7  -1    0.66    0.16
   1  -7  -1   10.61    0.38
   1  -7  -1   10.38    0.38
   1  -7  -1    9.78    0.49
  -1   7   1   10.48    0.43
  -1   7   1   10.57    0.57
   1   7  -1    9.58    0.92
   1   7  -1   10.12    0.39
   1   7  -1   10.03    0.41
  -1   7   1    9.35    0.43
  -1   7   1   11.19    0.92
  -1   7   1    9.04    0.97
   1   7  -1    9.35    0.79
   0  -7  -1   75.16    2.19
   0  -7  -1   74.10    2.19
   0  -7   1   71.47    2.18
   0  -7  -1   73.19    2.30
   0  -7   1   72.75    2.30
   0   7  -1   72.51    2.21
   0   7   1   73.39    2.21
   0   7   1   73.41    2.67
   0   7   1   74.01    2.71
   0   7   1   73.12    2.21
   0   7  -1   71.92    2.34
   0   7  -1   74.68    2.64
   0   7  -1   73.54    2.72
   0   7   1   75.96    2.36
   1  -7   1   29.26    1.02
   1  -7   1   28.09    0.88
  -1  -7  -1   27.38    0.89
   1  -7   1   28.10    0.88
   1   7   1   28.65    0.91
   1   7   1   28.00    1.45
  -1   7  -1   26.95    0.91
  -1   7  -1   29.21    1.47
  -1   7  -1   28.02    1.59
  -1   7  -1   28.81    0.92
   1   7   1   27.32    1.33
  -1   7  -1   28.96    1.07
  -1   7  -1   27.59    1.29
   1   7   1   26.22    1.09
   1   7   1   26.82    0.91
   2  -7   1    0.03    0.09
   2  -7   1    0.05    0.16
  -2  -7  -1    0.13    0.20
  -2  -7  -1   -0.08    0.18
   2   7   1   -0.07    0.10
  -2   7  -1   -0.02    0.17
   2   7   1    0.18    0.17
  -2   7  -1    0.59    0.32
  -2   7  -1    0.05    0.37
   2   7   1   -0.02    0.49
   2   7   1    0.38    0.65
  -2   7  -1    0.10    0.70
  -3  -7  -1    0.40    0.20
   3  -7   1    0.37    0.23
   3  -7   1    0.38    0.11
  -3  -7  -1    0.11    0.22
   3  -7   1    0.36    0.12
  -3  -7  -1    0.65    0.31
   3  -7   1    0.70    0.24
   3   7   1    0.23    0.23
   3   7   1    0.26    0.27
  -3   7  -1    0.38    0.33
   3   7   1    0.22    0.13
  -3   7  -1    0.59    0.15
   4  -7   1    2.83    0.39
  -4  -7  -1    3.08    0.52
  -4  -7  -1    3.22    0.49
  -4  -7  -1    2.91    0.41
   4  -7   1    2.54    0.25
   4  -7   1    3.03    0.24
   4  -7   1    2.25    0.39
   4   7   1    2.89    0.40
   4   7   1    2.45    0.30
  -4   7  -1    2.68    0.26
   4   7   1    2.57    0.37
  -4   7  -1    2.91    0.41
   5  -7   1   31.39    1.03
  -5  -7  -1   29.73    1.14
   5  -7   1   31.11    1.11
   5  -7   1   27.32    1.41
  -5  -7  -1   30.50    1.16
   5  -7   1   32.29    1.03
  -5   7  -1   31.38    1.00
   5   7   1   31.56    1.08
  -5   7  -1   29.02    1.12
   5   7   1   29.88    1.35
   5   7   1   30.26    1.04
  -6  -7  -1    0.53    0.28
   6  -7   1    0.18    0.13
   6  -7   1    0.21    0.23
   6  -7   1    0.07    0.22
  -6  -7  -1   -0.06    0.18
  -6   7  -1    0.31    0.19
   6   7   1    0.57    0.26
   6   7   1   -0.03    0.21
  -6   7  -1   -0.18    0.21
   6  -8  -1    3.11    0.29
   6  -8  -1    3.55    0.26
  -6  -8   1    3.12    0.37
   6  -8  -1    2.90    0.42
  -6   8   1    3.41    0.33
  -6   8   1    3.30    0.33
   6   8  -1    3.14    0.40
   5  -8  -1   11.61    0.51
  -5  -8   1   11.30    0.61
   5  -8  -1   12.43    1.03
   5  -8  -1   12.07    0.50
  -5  -8   1   12.90    0.65
   5  -8  -1   12.34    0.61
   5   8  -1   12.26    0.55
   5   8  -1   11.34    0.88
  -5   8   1   12.50    0.48
  -5   8   1   11.65    0.61
  -4  -8   1   -0.01    0.19
  -4  -8   1    0.28    0.22
  -4  -8   1    0.15    0.40
   4  -8  -1   -0.04    0.11
   4  -8  -1    0.14    0.22
   4  -8  -1    0.44    0.37
  -4   8   1    0.06    0.25
  -4   8   1    0.28    0.14
   4   8  -1    0.45    0.30
   4   8  -1    0.32    0.25
  -3  -8   1   15.73    0.91
   3  -8  -1   17.04    0.69
   3  -8  -1   16.05    0.59
   3  -8  -1   16.60    0.59
   3  -8  -1   16.47    0.80
  -3  -8   1   16.44    0.67
  -3   8   1   16.96    0.73
  -3   8   1   16.34    0.62
   3   8  -1   16.95    0.61
   3   8  -1   16.19    0.65
   3   8  -1   16.26    0.77
   2  -8  -1   19.33    0.82
  -2  -8   1   19.42    0.80
   2  -8  -1   18.68    0.74
   2  -8  -1   18.46    0.65
  -2  -8   1   18.76    0.74
   2  -8  -1   19.99    0.66
  -2   8   1   19.22    0.72
   2   8  -1   19.18    0.68
  -2   8   1   19.72    0.83
   2   8  -1   19.67    0.67
   2   8  -1   20.75    1.38
   2   8  -1   19.23    0.83
  -2   8   1   19.26    0.87
   1  -8  -1   83.06    2.42
   1  -8  -1   82.54    2.59
   1  -8  -1   77.59    2.42
   1   8  -1   81.95    2.45
   1   8  -1   79.56    2.44
  -1   8   1   81.45    2.45
  -1   8   1   83.66    2.66
   1   8  -1   82.47    3.01
   1   8  -1   79.27    2.60
  -1   8   1   83.65    2.46
   1   8  -1   77.88    3.10
  -1   8   1   80.54    3.21
  -1   8   1   83.05    3.15
   0  -8  -1   14.50    0.51
   0  -8   1   14.00    0.68
   0  -8  -1   15.11    0.52
   0  -8  -1   14.19    0.52
   0  -8  -1   14.73    0.68
   0   8   1   14.24    1.14
   0   8  -1   14.95    0.54
   0   8   1   14.87    0.55
   0   8   1   13.97    0.70
   0   8  -1   14.27    0.54
   0   8  -1   12.84    1.82
   0   8   1   15.12    0.55
   0   8  -1   14.29    1.12
   0   8   1   12.72    1.27
   1  -8   1   12.10    0.45
   1  -8   1   12.75    0.61
   1  -8   1   12.35    0.53
   1  -8   1   12.82    0.46
  -1  -8  -1   11.81    0.48
  -1  -8  -1   14.64    0.75
   1   8   1   12.32    0.49
   1   8   1   12.44    0.63
  -1   8  -1   11.52    1.24
  -1   8  -1   12.40    1.07
  -1   8  -1   12.63    0.50
  -1   8  -1   11.57    1.32
  -1   8  -1   12.19    0.63
  -1   8  -1   12.91    0.51
   1   8   1   11.07    1.05
  -1   8  -1   12.28    0.69
   1   8   1   11.81    0.48
   1   8   1   11.39    1.29
   2  -8   1   35.89    1.27
  -2  -8  -1   31.36    1.13
  -2  -8  -1   31.51    1.17
   2  -8   1   33.72    1.05
   2  -8   1   34.24    1.06
   2  -8   1   32.62    1.12
  -2  -8  -1   34.48    1.24
   2   8   1   33.07    1.84
  -2   8  -1   33.56    1.11
  -2   8  -1   32.84    1.18
   2   8   1   31.90    1.08
   2   8   1   32.87    1.25
   3  -8   1    0.61    0.13
   3  -8   1    0.44    0.12
  -3  -8  -1    1.21    0.33
   3  -8   1    0.54    0.29
   3  -8   1    0.52    0.22
  -3  -8  -1    0.66    0.20
  -3  -8  -1    0.70    0.24
  -3   8  -1    0.81    0.18
   3   8   1    0.44    0.18
  -3   8  -1    1.29    0.37
   3   8   1    0.50    0.25
   3   8   1    0.56    0.16
  -4  -8  -1    0.63    0.23
  -4  -8  -1    0.76    0.32
   4  -8   1    0.66    0.15
   4  -8   1    0.64    0.16
  -4  -8  -1    0.21    0.29
   4  -8   1    0.04    0.21
   4   8   1    0.49    0.21
  -4   8  -1    0.46    0.15
   4   8   1    0.45    0.16
  -4   8  -1    0.57    0.31
  -5  -8  -1    0.36    0.22
   5  -8   1    0.11    0.13
   5  -8   1    0.17    0.13
   5  -8   1    0.21    0.21
   5   8   1   -0.23    0.21
  -5   8  -1    0.17    0.13
  -5   8  -1    0.13    0.26
   5   8   1    0.10    0.17
   5   8   1    0.46    0.54
   6  -8   1    1.11    0.19
   6  -8   1    1.70    0.22
  -6  -8  -1    1.98    0.33
   6  -8   1    1.76    0.24
  -6   8  -1    1.46    0.24
  -6   8  -1    1.50    0.23
   6   8   1    1.48    0.25
  -6  -9   1    0.88    0.21
   6  -9  -1    0.70    0.14
   6  -9  -1    0.66    0.17
   6  -9  -1    0.44    0.20
  -6   9   1    0.80    0.21
  -6   9   1    0.53    0.18
   6   9  -1   -0.24    0.29
   5  -9  -1    0.25    0.13
  -5  -9   1    0.16    0.25
  -5  -9   1    0.38    0.22
   5  -9  -1   -0.03    0.20
   5  -9  -1    0.46    0.16
   5  -9  -1    0.78    0.68
   5   9  -1    0.54    0.26
   5   9  -1    0.63    0.61
  -5   9   1    0.40    0.24
  -5   9   1    0.57    0.13
   5   9  -1    0.40    0.19
   4  -9  -1    2.12    0.23
   4  -9  -1    2.07    0.24
  -4  -9   1    2.35    0.34
   4  -9  -1    2.12    0.48
  -4  -9   1    2.46    0.39
   4  -9  -1    1.90    0.27
   4   9  -1    2.15    0.29
  -4   9   1    2.37    0.24
  -4   9   1    2.78    0.40
   4   9  -1    2.46    0.29
   4   9  -1    2.04    0.41
   3  -9  -1   20.44    0.87
   3  -9  -1   23.44    0.79
   3  -9  -1   23.59    0.78
  -3  -9   1   21.71    0.85
   3  -9  -1   25.02    1.07
  -3  -9   1   22.53    1.05
  -3  -9   1   22.11    0.90
  -3   9   1   22.58    0.81
   3   9  -1   23.17    0.82
   3   9  -1   22.99    1.02
  -3   9   1   22.98    1.04
  -3   9   1   22.28    0.90
   3   9  -1   22.95    0.81
  -2  -9   1    0.18    0.42
  -2  -9   1   -0.17    0.16
   2  -9  -1    0.45    0.26
   2  -9  -1    0.02    0.10
   2  -9  -1    0.21    0.10
  -2  -9   1    0.17    0.20
   2  -9  -1    0.02    0.18
   2   9  -1    0.16    0.15
   2   9  -1   -0.02    0.12
   2   9  -1   -0.34    0.21
   2   9  -1    0.55    0.37
  -2   9   1    0.09    0.27
  -2   9   1    0.12    0.15
  -2   9   1    0.44    0.30
   1  -9  -1   50.47    1.61
   1  -9  -1   52.18    1.56
  -1  -9   1   51.00    1.69
   1  -9  -1   52.94    1.76
  -1  -9   1   49.65    1.62
  -1   9   1   50.40    1.63
  -1   9   1   52.19    1.86
  -1   9   1   50.62    1.68
   1   9  -1   48.80    2.31
   1   9  -1   49.50    1.77
   1   9  -1   49.61    1.70
  -1   9   1   52.29    3.01
  -1   9   1   55.38    2.60
  -1   9   1   50.60    1.58
   1   9  -1   45.30    1.66
  -1   9   1   51.97    1.60
   1   9  -1   52.35    1.59
   0  -9  -1    0.10    0.18
   0  -9   1   -0.12    0.19
   0  -9  -1   -0.44    0.22
   0  -9   1    0.32    0.33
   0  -9  -1   -0.07    0.29
   0  -9  -1    0.27    0.14
   0  -9  -1   -0.07    0.19
   0  -9   1   -0.24    0.20
   0   9  -1    0.03    0.12
   0   9   1    0.13    0.13
   0   9  -1   -0.44    0.22
   0   9   1    0.37    1.02
   0   9   1   -0.02    0.24
   0   9   1    0.17    0.15
   0   9  -1   -0.91    0.68
   0   9  -1    0.06    0.23
   0   9  -1   -0.04    0.12
   0   9   1   -0.30    0.22
   0   9  -1    0.02    1.02
   0   9   1    0.90    0.73
  -1  -9  -1   14.28    0.60
   1  -9   1   14.14    0.51
  -1  -9  -1   13.71    0.68
   1  -9   1   13.21    0.56
  -1  -9  -1   13.11    0.67
   1  -9   1   13.51    0.81
  -1   9  -1   13.06    0.60
   1   9   1   14.23    0.54
  -1   9  -1   13.07    0.56
  -1   9  -1   12.75    1.46
   1   9   1   13.85    0.54
  -1   9  -1   13.97    0.56
   1   9   1   13.11    0.69
  -1   9  -1   12.62    1.66
   1   9   1   13.80    0.73
  -1   9  -1   14.81    0.88
   1   9   1   13.25    1.48
  -1   9  -1   10.50    1.71
  -1   9  -1   13.37    0.64
   2  -9   1    1.40    0.18
  -2  -9  -1    1.68    0.36
   2  -9   1    1.35    0.19
  -2  -9  -1    1.46    0.26
   2  -9   1    1.39    0.22
  -2  -9  -1    1.17    0.23
  -2   9  -1    1.92    0.31
   2   9   1    1.30    0.18
  -2   9  -1    0.69    0.38
  -2   9  -1    1.48    0.22
   2   9   1    1.25    0.19
   2   9   1    0.99    0.30
   2   9   1    1.12    0.35
  -3  -9  -1    1.23    0.31
   3  -9   1    0.91    0.35
  -3  -9  -1    1.27    0.34
  -3  -9  -1    0.88    0.25
   3  -9   1    0.72    0.20
   3  -9   1    1.13    0.17
   3  -9   1    0.92    0.15
   3   9   1    1.42    0.22
   3   9   1    0.97    0.20
  -3   9  -1    1.11    0.20
   3   9   1    0.87    0.33
   4  -9   1   22.54    0.81
   4  -9   1   23.32    0.82
  -4  -9  -1   22.28    0.90
  -4  -9  -1   23.33    0.99
   4  -9   1   23.24    0.88
  -4  -9  -1   22.76    0.94
  -4   9  -1   23.01    0.83
   4   9   1   23.44    0.85
  -4   9  -1   23.76    0.94
   4   9   1   22.58    0.84
   4   9   1   21.30    1.12
   5  -9   1    0.39    0.22
   5  -9   1    0.39    0.13
   5  -9   1    0.28    0.14
  -5  -9  -1    0.54    0.21
   5   9   1    0.54    0.19
   5   9   1    0.66    0.21
  -5   9  -1    0.52    0.14
  -6  -9  -1    1.96    0.29
   6  -9   1    1.57    0.21
   6  -9   1    1.87    0.29
   6  -9   1    1.51    0.22
  -6   9  -1    1.67    0.23
   6   9   1    1.82    0.27
   6   9   1    2.13    0.27
  -6   9  -1    1.80    0.25
  -6 -10   1   11.92    0.54
   6 -10  -1   11.62    0.51
   6 -10  -1   12.53    0.52
   6 -10  -1   12.58    0.47
  -6  10   1   11.74    0.54
  -6  10   1   12.24    0.51
   5 -10  -1    0.19    0.21
   5 -10  -1    0.11    0.14
   5 -10  -1    0.20    0.13
  -5 -10   1   -0.01    0.21
  -5 -10   1    0.50    0.22
   5  10  -1    0.23    0.25
  -5  10   1    0.45    0.25
   5  10  -1    0.14    0.20
  -5  10   1    0.14    0.17
   4 -10  -1   13.24    0.53
   4 -10  -1   13.16    0.53
  -4 -10   1   14.01    0.68
   4 -10  -1   12.32    0.59
   4 -10  -1   11.18    1.00
  -4 -10   1   12.88    0.60
   4  10  -1   12.85    0.61
  -4  10   1   12.01    0.65
   4  10  -1   11.86    0.89
   4  10  -1   13.66    0.57
  -4  10   1   13.26    0.54
   3 -10  -1    8.78    0.79
  -3 -10   1    9.98    0.57
  -3 -10   1    8.12    1.12
  -3 -10   1    9.21    0.50
   3 -10  -1   10.02    0.42
   3 -10  -1    9.94    0.50
   3 -10  -1    9.72    0.43
  -3  10   1    9.49    0.69
   3  10  -1    9.06    0.72
  -3  10   1    9.66    0.46
   3  10  -1    9.56    0.46
   3  10  -1    9.93    0.49
   2 -10  -1   50.93    1.81
  -2 -10   1   48.82    1.64
   2 -10  -1   48.41    1.51
  -2 -10   1   50.32    1.70
  -2 -10   1   48.04    1.59
   2 -10  -1   46.41    1.57
   2 -10  -1   47.74    1.52
  -2  10   1   50.05    1.63
  -2  10   1   48.21    1.56
   2  10  -1   47.18    1.68
  -2  10   1   48.10    1.65
   2  10  -1   48.89    1.56
   2  10  -1   48.24    1.80
   2  10  -1   49.63    1.55
  -1 -10   1   29.39    1.16
  -1 -10   1   30.97    1.08
   1 -10  -1   32.81    1.07
   1 -10  -1   29.77    0.99
   1 -10  -1   30.68    1.25
  -1 -10   1   29.12    1.13
  -1  10   1   30.80    1.05
  -1  10   1   30.29    2.59
   1  10  -1   32.92    1.05
  -1  10   1   31.06    1.07
  -1  10   1   31.36    1.03
  -1  10   1   29.32    1.11
  -1  10   1   32.32    1.38
   1  10  -1   31.77    1.29
   1  10  -1   29.77    1.03
   1  10  -1   30.92    1.15
   0 -10   1    8.09    0.54
   0 -10   1    8.27    0.44
   0 -10   1    8.28    0.45
   0 -10  -1    8.18    0.39
   0 -10  -1    7.90    0.48
   0 -10  -1    8.15    0.43
   0  10  -1    7.21    0.49
   0  10  -1    7.40    0.56
   0  10  -1    7.98    0.40
   0  10   1    7.62    0.40
   0  10   1    8.14    0.51
   0  10   1    7.99    0.52
   0  10  -1    5.49    1.39
   0  10   1    7.75    0.67
   0  10  -1    7.27    0.66
   0  10  -1    7.59    0.39
   0  10   1    8.85    1.42
   0  10   1    8.32    0.40
   0  10  -1    6.17    1.27
  -1 -10  -1    0.61    0.26
   1 -10   1    0.29    0.35
   1 -10   1   -0.02    0.13
   1 -10   1   -0.11    0.17
  -1 -10  -1    0.16    0.18
  -1 -10  -1   -0.32    0.25
   1 -10   1    0.08    0.15
  -1  10  -1   -0.26    1.34
  -1  10  -1    0.47    0.22
  -1  10  -1    0.75    1.46
  -1  10  -1    0.18    0.17
  -1  10  -1   -0.16    0.39
   1  10   1   -0.07    0.27
  -1  10  -1   -0.25    0.21
  -1  10  -1    0.06    0.18
   1  10   1   -0.16    0.25
   1  10   1    0.01    0.14
   1  10   1   -0.18    0.14
   2 -10   1   12.79    0.48
  -2 -10  -1   12.75    0.69
   2 -10   1   12.61    0.63
  -2 -10  -1   10.91    0.71
   2 -10   1   12.46    0.49
   2 -10   1   12.55    0.84
  -2 -10  -1   10.53    0.67
   2  10   1   12.33    0.79
  -2  10  -1   11.17    0.57
   2  10   1   13.12    0.54
   2  10   1   12.04    0.70
  -2  10  -1   12.59    0.63
   2  10   1   12.67    0.54
  -2  10  -1   12.16    0.71
  -3 -10  -1   42.95    1.48
   3 -10   1   44.75    1.41
   3 -10   1   44.01    1.47
   3 -10   1   45.24    1.77
  -3 -10  -1   42.75    1.57
   3 -10   1   43.01    1.40
  -3 -10  -1   45.83    1.55
   3  10   1   43.44    1.44
  -3  10  -1   45.11    1.46
   3  10   1   45.87    1.45
   3  10   1   42.71    1.72
   4 -10   1    1.21    0.63
  -4 -10  -1    0.97    0.28
   4 -10   1    0.96    0.16
  -4 -10  -1    0.74    0.21
   4 -10   1    1.29    0.25
  -4 -10  -1    0.39    0.31
   4 -10   1    1.21    0.20
   4  10   1    2.06    0.53
  -4  10  -1    1.01    0.19
   4  10   1    1.05    0.23
  -4  10  -1    1.07    0.34
   4  10   1    1.25    0.22
   5 -10   1    6.70    0.40
   5 -10   1    7.41    0.36
   5 -10   1    6.68    0.42
  -5 -10  -1    6.86    0.46
   5  10   1    7.67    0.43
  -5  10  -1    6.53    0.51
  -5  10  -1    6.44    0.33
   5  10   1    7.61    0.42
   6 -10   1    0.51    0.21
   6 -10   1    0.38    0.17
  -6 -10  -1    0.54    0.17
   6 -10   1    0.33    0.13
   6  10   1    0.65    0.23
  -6  10  -1    0.58    0.19
   6 -11  -1    0.07    0.16
  -6 -11   1    0.41    0.15
   6 -11  -1    0.27    0.12
  -6  11   1    0.29    0.15
  -5 -11   1    3.33    0.37
  -5 -11   1    3.51    0.34
   5 -11  -1    3.43    0.35
   5 -11  -1    3.53    0.27
   5 -11  -1    3.20    0.32
   5  11  -1    3.77    0.37
  -5  11   1    3.33    0.23
  -5  11   1    3.23    0.32
   5  11  -1    2.62    0.39
  -5  11   1    3.41    0.41
   4 -11  -1    0.22    0.20
  -4 -11   1    0.56    0.21
   4 -11  -1   -0.66    0.69
   4 -11  -1    0.11    0.13
  -4 -11   1    0.39    0.21
   4 -11  -1    0.39    0.16
   4  11  -1    0.12    0.19
  -4  11   1    0.15    0.14
  -4  11   1    0.16    0.32
   4  11  -1    0.45    0.51
   4  11  -1    0.24    0.18
  -3 -11   1   23.53    0.96
   3 -11  -1   24.10    0.81
  -3 -11   1   22.87    0.90
   3 -11  -1   22.81    0.83
   3 -11  -1   24.00    0.89
   3  11  -1   23.26    0.87
   3  11  -1   23.04    1.04
  -3  11   1   22.85    0.85
   3  11  -1   23.96    0.87
   3  11  -1   22.48    1.17
  -3  11   1   24.03    1.01
   2 -11  -1    2.05    0.24
  -2 -11   1    2.77    0.32
  -2 -11   1    2.62    0.44
   2 -11  -1    2.18    0.27
   2 -11  -1    1.88    0.48
  -2 -11   1    1.99    0.28
   2  11  -1    1.91    0.29
  -2  11   1    2.44    0.29
  -2  11   1    2.86    0.45
  -2  11   1    2.28    0.34
   2  11  -1    2.16    0.39
   2  11  -1    2.42    0.47
  -1 -11   1    2.36    0.35
   1 -11  -1    2.51    0.27
  -1 -11   1    2.85    0.47
   1 -11  -1    2.07    0.25
   1 -11  -1    2.63    0.30
   1  11  -1    2.89    0.40
  -1  11   1    2.72    0.32
   1  11  -1    2.07    0.28
   1  11  -1    1.70    0.39
  -1  11   1    1.99    0.26
   1  11  -1    1.87    0.27
  -1  11   1    1.59    0.26
   0 -11   1    3.27    0.45
   0 -11  -1    3.46    0.34
   0 -11  -1    3.52    0.40
   0 -11   1    4.21    0.34
   0 -11   1    3.35    0.36
   0  11   1    3.23    0.56
   0  11  -1    3.22    0.38
   0  11   1    3.82    0.31
   0  11  -1    3.79    0.33
   0  11   1    3.95    0.41
   0  11  -1    3.18    0.40
   0  11   1    3.11    0.42
   0  11  -1    2.58    0.51
   0  11  -1    3.91    0.31
   0  11   1    3.62    0.32
   1 -11   1    7.74    0.55
  -1 -11  -1    7.97    0.48
   1 -11   1    8.06    0.38
  -1 -11  -1    8.12    0.54
  -1 -11  -1    8.11    0.55
  -1  11  -1    7.84    0.49
   1  11   1    8.24    0.72
  -1  11  -1    7.40    0.46
   1  11   1    8.04    0.43
   1  11   1    7.50    0.47
  -1  11  -1    7.55    0.43
  -1  11  -1    7.11    0.51
  -1  11  -1   10.74    1.01
  -2 -11  -1   12.87    0.60
   2 -11   1   12.47    0.56
  -2 -11  -1   12.31    0.63
  -2 -11  -1   11.94    0.68
   2 -11   1   12.34    0.49
   2 -11   1   11.79    0.52
   2 -11   1   10.04    0.97
  -2  11  -1   12.10    0.64
  -2  11  -1   11.79    0.55
   2  11   1   12.25    0.54
   2  11   1   12.27    0.69
   2  11   1   12.38    0.55
  -2  11  -1   11.68    0.70
   2  11   1   11.98    0.88
  -3 -11  -1    0.47    0.21
  -3 -11  -1    0.10    0.29
   3 -11   1   -1.06    0.56
  -3 -11  -1    0.25    0.20
   3 -11   1    0.07    0.15
   3 -11   1    0.00    0.14
   3 -11   1   -0.07    0.17
   3  11   1    0.46    0.17
   3  11   1    0.18    0.18
  -3  11  -1    0.18    0.16
   3  11   1    0.79    0.42
  -4 -11  -1    3.94    0.54
   4 -11   1    4.81    0.97
  -4 -11  -1    3.21    0.38
   4 -11   1    3.48    0.35
   4 -11   1    3.39    0.32
   4 -11   1    3.42    0.27
   4  11   1    3.46    0.69
   4  11   1    3.05    0.33
  -4  11  -1    2.79    0.28
   4  11   1    3.45    0.34
   5 -11   1    0.32    0.16
  -5 -11  -1    0.17    0.16
   5 -11   1    0.41    0.14
   5 -11   1    0.56    0.20
   5  11   1    0.67    0.19
  -5  11  -1    0.55    0.12
   5  11   1    0.51    0.20
   6 -11   1    1.08    0.22
  -6 -11  -1    1.41    0.24
   6 -11   1    1.12    0.15
  -6  11  -1    1.21    0.18
   6  11   1    0.97    0.35
   5 -12  -1    0.81    0.15
  -5 -12   1    0.84    0.19
   5 -12  -1    0.61    0.20
   5 -12  -1    0.91    0.18
   5  12  -1    0.73    0.23
  -5  12   1    0.66    0.12
   5  12  -1    0.57    0.21
  -5  12   1    0.66    0.18
   4 -12  -1    9.35    0.48
  -4 -12   1    9.08    0.50
   4 -12  -1    8.82    0.49
   4 -12  -1    9.10    0.42
   4  12  -1    8.87    0.49
  -4  12   1    9.14    0.44
   4  12  -1    9.53    0.48
   3 -12  -1    1.81    0.26
   3 -12  -1    2.20    0.83
   3 -12  -1    1.04    0.20
  -3 -12   1    1.25    0.27
  -3 -12   1    1.22    0.24
  -3  12   1    1.92    0.26
   3  12  -1    1.53    0.22
   3  12  -1    1.65    0.58
   3  12  -1    2.32    0.42
  -3  12   1    1.13    0.31
  -2 -12   1   23.51    0.96
  -2 -12   1   24.01    0.91
   2 -12  -1   21.74    1.44
   2 -12  -1   23.73    0.81
   2 -12  -1   22.71    0.88
  -2 -12   1   23.90    1.03
  -2  12   1   24.17    0.96
  -2  12   1   23.17    0.97
   2  12  -1   23.74    0.88
   2  12  -1   24.35    0.89
  -2  12   1   22.80    0.86
   2  12  -1   24.64    1.01
   1 -12  -1    6.74    0.45
  -1 -12   1    7.20    0.45
   1 -12  -1    7.00    0.39
  -1 -12   1    6.34    0.55
  -1 -12   1    6.45    0.56
   1 -12  -1    6.88    0.41
  -1  12   1    6.56    0.51
  -1  12   1    7.25    0.43
   1  12  -1    7.62    0.89
   1  12  -1    7.30    0.42
   1  12  -1    6.16    0.51
  -1  12   1    7.01    0.50
  -1  12   1    7.09    0.45
   1  12  -1    6.90    0.41
   0 -12   1    4.97    0.40
   0 -12  -1    5.69    0.45
   0 -12   1    4.86    0.47
   0 -12  -1    5.28    0.40
   0  12   1    5.44    0.46
   0  12   1    3.30    0.65
   0  12   1    3.98    0.46
   0  12  -1    5.20    0.52
   0  12  -1    5.82    0.93
   0  12  -1    5.11    0.36
   0  12  -1    5.38    0.41
   0  12  -1    4.72    0.45
   0  12   1    5.61    0.36
   0  12   1    5.61    0.41
   1 -12   1   14.14    0.60
  -1 -12  -1   14.26    0.69
   1 -12   1   14.66    0.66
  -1 -12  -1   13.25    0.69
  -1  12  -1   13.92    0.69
  -1  12  -1   13.59    0.62
   1  12   1   14.17    1.06
   1  12   1   14.00    0.59
  -1  12  -1   13.87    0.70
   1  12   1   14.41    0.72
   1  12   1   13.36    0.61
  -1  12  -1   13.76    0.60
   2 -12   1    1.07    0.20
  -2 -12  -1    1.45    0.27
  -2 -12  -1    0.93    0.24
   2 -12   1    1.64    0.25
   2 -12   1    1.04    0.18
  -2 -12  -1    1.27    0.33
  -2  12  -1    1.33    0.29
  -2  12  -1    0.75    0.33
   2  12   1    1.33    0.34
   2  12   1    1.34    0.22
  -2  12  -1    1.25    0.22
   2  12   1    1.14    0.47
   3 -12   1    6.72    0.36
  -3 -12  -1    7.55    0.60
   3 -12   1    6.69    1.07
   3 -12   1    7.22    0.44
  -3 -12  -1    7.26    0.50
   3 -12   1    6.85    0.43
  -3  12  -1    6.54    0.41
   3  12   1    5.66    0.94
   3  12   1    7.62    0.56
   3  12   1    6.71    0.40
   3  12   1    6.23    0.43
  -4 -12  -1   13.41    0.72
   4 -12   1   13.91    0.61
   4 -12   1   14.39    0.55
  -4 -12  -1   13.82    0.68
   4  12   1   14.29    0.61
   4  12   1   13.91    0.60
  -4  12  -1   13.88    0.56
  -5 -12  -1    0.84    0.19
   5 -12   1    0.98    0.26
   5 -12   1    0.80    0.17
   5 -12   1    0.81    0.16
   5  12   1    0.77    0.19
  -5  12  -1    0.73    0.12
   5  12   1    0.80    0.23
  -5 -13   1    0.66    0.17
   5 -13  -1    0.71    0.21
   5 -13  -1    0.67    0.15
   5  13  -1    0.79    0.20
  -5  13   1    0.79    0.18
   5  13  -1    0.68    0.25
  -5  13   1    0.60    0.10
  -4 -13   1    1.41    0.23
   4 -13  -1    1.01    0.17
   4 -13  -1    1.43    0.22
  -4 -13   1    1.65    0.29
   4  13  -1    1.31    0.24
  -4  13   1    1.38    0.20
   4  13  -1    1.76    0.23
   4  13  -1    1.96    0.36
   3 -13  -1   17.05    0.63
   3 -13  -1   16.24    0.69
  -3 -13   1   16.85    0.71
  -3 -13   1   17.20    0.76
  -3  13   1   16.31    0.66
  -3  13   1   17.09    0.80
   3  13  -1   15.61    0.68
   3  13  -1   16.53    0.71
   3  13  -1   17.26    0.85
   3  13  -1   15.81    1.29
  -2 -13   1    6.43    0.66
  -2 -13   1    6.40    0.50
   2 -13  -1    7.09    0.47
  -2 -13   1    6.51    0.45
   2 -13  -1    6.76    0.38
   2 -13  -1    6.34    0.44
   2 -13  -1    6.61    0.42
   2  13  -1    6.78    1.02
  -2  13   1    7.90    0.54
  -2  13   1    6.75    0.41
   2  13  -1    6.88    0.45
   2  13  -1    7.88    0.58
   2  13  -1    6.52    0.43
  -1 -13   1    1.34    0.27
   1 -13  -1    1.46    0.24
   1 -13  -1    1.24    0.27
  -1 -13   1    1.44    0.32
  -1 -13   1    0.71    0.31
   1  13  -1    1.07    0.61
  -1  13   1    1.13    0.28
   1  13  -1    1.39    0.24
   1  13  -1    1.75    0.34
   1  13  -1    1.37    0.24
  -1  13   1    1.09    0.28
  -1  13   1    0.82    0.22
  -1  13   1    1.25    0.30
   0 -13  -1    0.31    0.21
   0 -13   1    0.48    0.28
   0 -13   1    0.51    0.23
   0 -13  -1    0.31    0.22
   0  13   1    0.13    0.24
   0  13  -1    0.28    0.19
   0  13   1    0.01    0.17
   0  13  -1   -0.13    0.28
   0  13  -1    0.77    0.73
   0  13  -1    0.11    0.21
   0  13   1   -0.07    0.21
   0  13   1    0.29    0.79
   0  13  -1   -0.27    0.25
   0  13   1   -0.09    0.28
  -1 -13  -1   13.50    0.70
   1 -13   1   14.22    0.67
  -1 -13  -1   13.76    0.69
   1 -13   1   14.94    0.61
  -1  13  -1   13.80    0.64
  -1  13  -1   14.24    0.71
   1  13   1   14.02    0.60
  -1  13  -1   13.93    0.65
   1  13   1   14.62    0.64
   1  13   1   13.81    0.72
   1  13   1   13.19    1.17
   2 -13   1   37.38    1.27
  -2 -13  -1   37.45    1.33
   2 -13   1   31.29    1.26
  -2 -13  -1   37.40    1.36
   2  13   1   38.62    1.29
  -2  13  -1   37.60    1.32
  -2  13  -1   35.61    1.26
  -2  13  -1   39.11    1.35
   2  13   1   37.96    1.80
   2  13   1   37.92    1.35
  -3 -13  -1    0.24    0.29
   3 -13   1   -0.21    0.16
  -3 -13  -1    0.27    0.21
   3 -13   1    0.32    0.27
   3 -13   1    0.17    0.17
   3  13   1    0.20    0.16
   3  13   1    0.28    0.18
  -3  13  -1    0.06    0.15
   3  13   1   -0.05    0.26
   3  13   1    0.91    0.73
  -4 -13  -1    0.13    0.34
   4 -13   1    0.24    0.15
   4 -13   1    0.18    0.15
   4 -13   1    0.44    0.28
  -4 -13  -1    0.25    0.15
   4  13   1    0.18    0.17
  -4  13  -1    0.23    0.13
   5 -13   1    0.09    0.16
  -5 -13  -1    0.04    0.12
   5 -13   1    0.05    0.12
   5  13   1    0.01    0.25
   5  13   1   -0.11    0.15
  -5  13  -1    0.05    0.13
  -5  13  -1    0.10    0.09
   5 -14  -1    0.61    0.14
   5 -14  -1    0.22    0.12
  -5 -14   1    0.16    0.12
   5 -14  -1    0.41    0.21
   5  14  -1    0.89    0.18
  -5  14   1    0.42    0.15
  -5  14   1    0.49    0.13
   4 -14  -1    2.38    0.29
   4 -14  -1    1.88    0.55
   4 -14  -1    2.18    0.25
  -4 -14   1    2.05    0.27
   4 -14  -1    1.37    0.34
  -4  14   1    2.36    0.21
   4  14  -1    1.97    0.29
   4  14  -1    2.14    0.37
   4  14  -1    2.57    0.37
   3 -14  -1    0.83    0.33
   3 -14  -1    1.16    0.21
  -3 -14   1    1.40    0.33
   3  14  -1    0.95    0.18
  -3  14   1    1.01    0.29
   3  14  -1    0.66    0.21
   2 -14  -1    1.32    0.25
   2 -14  -1    1.69    0.23
  -2 -14   1    1.96    0.30
  -2 -14   1    1.37    0.25
  -2  14   1    2.22    0.34
  -2  14   1    1.98    0.25
   2  14  -1    1.30    0.23
   2  14  -1   -0.18    0.77
   2  14  -1    1.86    0.25
   2  14  -1    1.99    0.33
  -1 -14   1   17.18    0.83
   1 -14  -1   17.59    0.77
   1 -14  -1   17.37    0.71
  -1 -14   1   18.02    0.84
   1  14  -1   17.44    0.83
   1  14  -1   15.86    1.58
  -1  14   1   17.29    0.73
  -1  14   1   18.67    0.82
  -1  14   1   18.35    0.82
   1  14  -1   18.63    0.78
   1  14  -1   18.90    0.72
   0 -14  -1   10.29    0.54
   0 -14   1   10.46    0.54
   0 -14   1    9.94    0.59
   0 -14  -1    9.80    0.58
   0  14  -1    9.73    0.62
   0  14  -1   11.05    0.61
   0  14   1    9.78    0.62
   0  14   1   10.18    0.60
   0  14   1    9.80    0.61
   0  14   1   10.57    0.60
   1 -14   1   19.46    0.81
  -1 -14  -1   19.75    0.84
   1 -14   1   19.11    0.75
  -1 -14  -1   19.36    0.85
   1  14   1   18.66    0.84
  -1  14  -1   18.87    0.84
  -1  14  -1   18.95    0.84
  -1  14  -1   19.14    0.78
   1  14   1   18.56    0.79
   1  14   1   18.90    0.86
   1  14   1   19.20    0.74
  -2 -14  -1   -0.01    0.18
   2 -14   1    0.02    0.17
  -2 -14  -1    0.12    0.26
   2 -14   1    0.38    0.21
   2  14   1    1.20    0.93
  -2  14  -1    0.13    0.27
   2  14   1    0.44    0.21
  -2  14  -1    0.24    0.18
   2  14   1   -0.03    0.16
   2  14   1    0.20    0.25
  -2  14  -1    0.54    0.27
   3 -14   1    7.74    0.45
  -3 -14  -1    6.95    0.46
  -3 -14  -1    7.82    0.58
   3 -14   1    7.44    0.45
   3 -14   1    7.74    0.42
  -3  14  -1    7.95    0.40
   3  14   1    7.85    0.52
   3  14   1    7.83    0.48
   3  14   1    7.51    0.44
   4 -14   1   -0.23    0.26
   4 -14   1    0.13    0.14
   4 -14   1    0.25    0.13
  -4 -14  -1    0.15    0.14
   4  14   1    0.02    0.15
  -4  14  -1    0.04    0.11
   4  14   1    0.64    0.23
  -4 -15   1    7.45    0.39
   4 -15  -1    7.33    0.36
   4 -15  -1    7.22    0.39
   4  15  -1    6.92    0.49
  -4  15   1    7.55    0.32
  -3 -15   1    0.23    0.17
   3 -15  -1    0.21    0.18
   3 -15  -1    0.19    0.15
   3  15  -1    0.18    0.21
  -3  15   1    0.22    0.13
  -3  15   1    0.58    0.29
   3  15  -1    0.55    0.17
   3  15  -1    0.46    0.23
  -2 -15   1    0.12    0.19
   2 -15  -1    0.09    0.26
   2  15  -1    0.12    0.33
  -2  15   1    0.19    0.20
  -2  15   1    0.09    0.22
   2  15  -1   -0.15    0.20
   2  15  -1    0.01    0.15
   1 -15  -1   -0.23    0.19
   1 -15  -1    0.02    0.19
  -1 -15   1   -0.10    0.39
   1  15  -1   -0.21    0.17
   1  15  -1    0.19    0.24
   1  15  -1    0.00    0.24
  -1  15   1    0.02    0.20
  -1  15   1    0.37    0.20
   0 -15   1    1.54    0.30
   0 -15  -1    1.23    0.27
   0  15   1    1.21    0.27
   0  15   1    2.55    0.37
   0  15   1    1.18    0.25
   0  15  -1    1.53    0.30
   0  15  -1    1.30    0.28
   0  15  -1    1.32    0.36
   0  15  -1    1.04    0.24
   0  15  -1    1.77    0.36
   1 -15   1    8.53    0.46
  -1 -15  -1    9.12    0.56
   1 -15   1    8.49    0.53
  -1  15  -1    8.66    0.56
   1  15   1    8.66    0.56
  -1  15  -1    7.95    0.48
  -1  15  -1    8.10    0.54
   1  15   1    8.35    0.55
   1  15   1    8.84    0.47
   2 -15   1    0.21    0.16
  -2 -15  -1    0.03    0.25
  -2 -15  -1   -0.02    0.17
   2 -15   1   -0.06    0.18
  -2  15  -1   -0.01    0.16
  -2  15  -1   -0.20    0.23
   2  15   1   -0.32    0.22
   2  15   1   -0.02    0.17
   2  15   1    0.20    0.22
  -3 -15  -1    2.72    0.36
   3 -15   1    3.50    0.33
   3 -15   1    3.57    0.29
  -3 -15  -1    3.28    0.32
   3  15   1    2.65    0.30
   3  15   1    3.71    0.45
  -3  15  -1    3.58    0.27
   3  15   1    3.64    0.32
   4 -15   1    1.53    0.25
  -4 -15  -1    1.47    0.23
   4 -15   1    1.64    0.21
  -4  15  -1    1.19    0.17
   4  15   1    0.87    0.17
   4  15   1    1.31    0.28
  -3 -16   1    2.26    0.28
   3 -16  -1    2.34    0.29
   3 -16  -1    2.12    0.26
  -3  16   1    2.21    0.23
   3  16  -1    3.13    0.44
   3  16  -1    2.63    0.37
   3  16  -1    2.89    0.29
  -2 -16   1    0.46    0.24
   2 -16  -1    0.38    0.17
   2 -16  -1    0.82    0.17
  -2  16   1    0.78    0.17
  -2  16   1    0.23    0.20
   2  16  -1    0.85    0.22
   2  16  -1    0.77    0.18
   2  16  -1    0.97    0.25
   1 -16  -1    1.12    0.22
   1 -16  -1    1.48    0.26
  -1  16   1    1.50    0.24
   1  16  -1    0.99    0.38
   1  16  -1    0.98    0.25
   1  16  -1    1.09    0.25
   1  16  -1    1.51    0.23
   0 -16  -1    4.72    0.40
   0 -16   1    4.79    0.46
   0  16  -1    4.60    0.42
   0  16   1    2.93    0.46
   0  16  -1    4.06    0.43
   0  16   1    4.24    0.48
   0  16   1    4.15    0.40
   1 -16   1    0.40    0.23
  -1 -16  -1    0.57    0.25
   1 -16   1    0.70    0.20
  -1  16  -1    0.46    0.21
   1  16   1    0.34    0.19
   1  16   1    0.39    0.21
   1  16   1    0.41    0.31
  -1  16  -1    0.78    0.24
  -2 -16  -1    0.57    0.21
   2 -16   1    0.83    0.20
  -2 -16  -1    0.20    0.28
   2 -16   1    0.56    0.16
   2  16   1    0.79    0.25
   2  16   1    0.78    0.19
  -2  16  -1    0.57    0.16
   2  16   1    0.66    0.21
  -2  16  -1    0.55    0.27
   3 -16   1    0.13    0.14
  -3 -16  -1    0.31    0.15
   3 -16   1    0.66    0.17
   3  16   1    0.56    0.17
   3  16   1    0.54    0.27
   3  16   1    0.49    0.27
   3 -17  -1    0.17    0.14
   3 -17  -1    0.06    0.13
   3  17  -1   -0.03    0.16
   3  17  -1    0.37    0.26
  -3  17   1    0.32    0.15
  -3  17   1    0.15    0.11
   2 -17  -1    0.39    0.17
   2 -17  -1    0.16    0.15
  -2  17   1    0.24    0.20
   2  17  -1    0.45    0.17
   2  17  -1    0.14    0.31
  -2  17   1    0.17    0.13
   1 -17  -1    0.31    0.18
  -1  17   1   -0.19    0.17
  -1  17   1   -0.13    0.17
   1  17  -1    0.13    0.17
   1  17  -1    0.25    0.22
   0 -17  -1    3.72    0.40
   0 -17   1    3.77    0.47
   0  17  -1    4.47    0.38
   0  17   1    3.73    0.37
   1 -17   1    2.20    0.36
  -1 -17  -1    2.05    0.28
  -1  17  -1    1.26    0.21
  -1  17  -1    1.25    0.23
   1  17   1    1.18    0.21
   2 -17   1    3.78    0.31
   2 -17   1    3.68    0.34
   2  17   1    3.68    0.33
  -2  17  -1    4.02    0.29
  -2  17  -1    3.17    0.42
   2  17   1    3.54    0.36
   1 -18  -1   -0.05    0.18
  -1  18   1    0.11    0.17
  -1  18   1    0.31    0.22
   1  18  -1   -0.14    0.13
   0 -18  -1    1.81    0.30
   0  18   1    1.57    0.21
   0  18  -1    1.98    0.30
  -1 -18  -1    4.11    0.63
  -1  18  -1    5.96    0.37
  -1  18  -1    5.03    0.35
   1  18   1    4.70    0.35
  -7   0   2    0.11    0.19
  -6   0   2   14.91    0.69
   6   0  -2   14.03    0.57
   5   0  -2    2.25    0.31
  -5   0   2    2.56    0.32
  -5   0   2    2.82    0.36
   5   0  -2    2.31    0.28
  -4   0   2   36.63    1.29
   4   0  -2   38.26    1.18
  -4   0   2   37.30    1.26
   3   0  -2    0.39    0.09
   3   0  -2    0.45    0.07
   3   0  -2    0.50    0.27
   2   0  -2  280.50    8.32
   1   0  -2   45.17    1.45
  -1   0   2   43.45    1.34
   1   0  -2   41.72    1.37
   1   0  -2   43.78    1.29
  -1   0   2   45.66    1.45
   1   0  -2   42.17    1.29
   0   0   2    0.57    0.09
   0   0  -2    0.75    0.13
   0   0  -2    0.53    0.07
   0   0  -2    0.33    0.14
   0   0   2    0.41    0.14
   0   0   2    0.40    0.11
   0   0  -2    0.51    0.12
  -1   0  -2  129.48    3.82
   1   0   2  138.93    4.02
   1   0   2  125.51    3.84
   1   0   2  125.37    3.83
  -1   0  -2  128.72    3.80
  -1   0  -2  132.86    3.95
   1   0   2  122.26    3.78
   1   0   2  137.73    3.96
   2   0   2    3.97    0.49
  -2   0  -2    4.38    0.22
   2   0   2    5.16    0.42
   2   0   2    4.45    0.25
   2   0   2    4.24    0.19
  -2   0  -2    3.98    0.42
   2   0   2    4.01    0.36
   3   0   2   57.06    2.12
   3   0   2   57.04    1.82
   3   0   2   55.18    2.05
  -3   0  -2   55.06    2.05
   3   0   2   60.71    1.78
   3   0   2   56.93    1.72
   4   0   2    0.09    0.20
  -4   0  -2    0.26    0.27
   4   0   2    0.26    0.31
   4   0   2    0.02    0.10
  -4   0  -2   -0.04    0.24
  -5   0  -2   34.79    1.27
   5   0   2   34.90    1.12
  -5   0  -2   36.22    1.31
   5   0   2   31.09    1.58
   5   0   2   33.98    1.14
   6   0   2    0.33    0.16
   6   0   2    0.50    0.18
  -6   0  -2    0.63    0.26
  -7   0  -2    6.32    0.38
   7   0   2    6.98    0.40
   7   0   2    6.50    0.43
  -7  -1   2   -0.33    0.18
  -7   1   2   -0.28    0.17
  -6  -1   2    0.32    0.23
   6  -1  -2    0.40    0.18
   6  -1  -2   -0.11    0.41
  -6   1   2   -0.07    0.24
  -6   1   2   -0.07    0.22
   5  -1  -2    1.74    0.23
   5  -1  -2    1.65    0.25
  -5  -1   2    1.73    0.29
   5   1  -2    1.94    0.28
  -5   1   2    1.37    0.25
  -5   1   2    2.14    0.31
   4  -1  -2    8.24    0.37
   4  -1  -2    7.33    0.39
  -4  -1   2    7.63    0.49
  -4  -1   2    7.12    0.46
   4   1  -2    8.81    1.28
  -4   1   2    7.90    0.49
   4   1  -2    7.87    0.31
  -4   1   2    7.58    0.44
   4   1  -2    8.65    0.37
   3  -1  -2   13.74    0.67
   3  -1  -2   13.50    0.52
   3  -1  -2   13.16    0.46
   3   1  -2   12.40    0.80
   2  -1  -2   45.28    1.51
   2  -1  -2   43.15    1.34
   2   1  -2   45.59    1.59
  -2   1   2   45.60    1.39
  -2   1   2   45.86    1.39
   1  -1  -2   31.55    1.15
  -1  -1   2   32.75    1.03
   1  -1  -2   32.02    1.00
   1  -1  -2   32.58    1.10
   1  -1  -2   33.27    1.02
  -1  -1   2   32.48    1.16
  -1   1   2   34.41    1.14
   1   1  -2   32.87    0.98
   1   1  -2   33.56    1.17
   1   1  -2   33.28    0.98
   1   1  -2   34.57    1.06
  -1   1   2   34.15    0.98
  -1   1   2   33.45    1.08
   0  -1   2   40.69    1.39
   0  -1   2   44.00    1.28
   0  -1  -2   43.05    1.28
   0  -1  -2   43.03    1.38
   0  -1   2   43.70    1.37
   0  -1  -2   39.54    1.46
   0   1   2   41.47    1.45
   0   1   2   42.19    1.29
   0   1  -2   42.07    1.40
   0   1  -2   43.11    1.28
   0   1   2   44.85    1.38
   0   1  -2   38.39    1.29
   0   1  -2   42.24    1.37
   1  -1   2    2.37    0.17
   1  -1   2    2.52    0.28
  -1  -1  -2    2.41    0.16
  -1  -1  -2    2.24    0.14
   1  -1   2    2.36    0.13
  -1  -1  -2    2.22    0.27
   1  -1   2    2.76    0.29
  -1   1  -2    2.33    0.16
   1   1   2    2.82    0.28
  -1   1  -2    2.48    0.32
   1   1   2    2.43    0.21
  -1   1  -2    2.46    0.29
   1   1   2    2.31    0.17
   1   1   2    2.06    0.13
   1   1   2    2.37    0.35
  -2  -1  -2    0.07    0.09
   2  -1   2    0.17    0.21
  -2  -1  -2   -0.09    0.21
   2  -1   2    0.10    0.07
   2  -1   2    0.06    0.17
   2   1   2    0.09    0.09
   2   1   2    0.24    0.18
  -2   1  -2    0.00    0.08
   2   1   2   -0.24    0.17
  -2   1  -2    0.62    0.25
   2   1   2   -0.15    0.31
   2   1   2    0.12    0.07
   3  -1   2    0.93    0.38
   3  -1   2    1.26    0.19
   3  -1   2    1.31    0.32
  -3  -1  -2    1.16    0.42
   3  -1   2    1.40    0.15
   3  -1   2    1.59    0.20
  -3   1  -2    0.83    0.45
   3   1   2    1.11    0.15
   3   1   2    1.20    0.57
   3   1   2    1.26    0.35
   3   1   2    1.53    0.22
   4  -1   2    0.59    0.17
   4  -1   2    0.62    0.22
  -4  -1  -2    0.82    0.29
   4  -1   2    0.71    0.13
  -4  -1  -2    0.54    0.26
   4   1   2    0.59    0.22
   4   1   2    0.66    0.13
   4   1   2    0.80    0.23
  -4   1  -2    0.50    0.25
  -4   1  -2    0.39    0.25
  -5  -1  -2    0.14    0.29
   5  -1   2    0.13    0.13
   5  -1   2   -0.11    0.17
  -5  -1  -2   -0.21    0.23
   5   1   2    0.28    0.13
  -5   1  -2    0.31    0.28
   5   1   2   -0.02    0.21
  -6  -1  -2    0.36    0.25
   6  -1   2   -0.05    0.17
   6  -1   2   -0.04    0.14
   6   1   2    0.27    0.16
  -6   1  -2   -0.25    0.23
   6   1   2    0.20    0.19
  -7  -1  -2    0.09    0.15
   7  -1   2    0.05    0.17
  -7   1  -2    0.15    0.16
   7   1   2    0.02    0.21
  -7  -2   2   -0.02    0.20
   7  -2  -2   -0.16    0.29
  -7   2   2   -0.02    0.16
   6  -2  -2    6.60    0.35
  -6  -2   2    5.66    0.46
   6  -2  -2    6.31    0.76
  -6   2   2    6.13    0.46
  -6   2   2    5.66    0.44
   5  -2  -2    0.64    0.22
   5  -2  -2    0.92    0.15
  -5  -2   2    0.91    0.27
  -5   2   2    0.86    0.26
   5   2  -2    1.01    0.19
  -5   2   2    1.15    0.23
   4  -2  -2   55.11    1.63
  -4  -2   2   52.26    1.75
  -4  -2   2   53.98    1.78
  -4  -2   2   52.54    1.74
   4  -2  -2   55.29    1.73
  -4  -2   2   54.78    1.82
   4   2  -2   55.61    1.63
  -4   2   2   52.56    1.76
   4   2  -2   55.84    2.51
  -4   2   2   55.99    1.76
   4   2  -2   55.44    1.63
   3  -2  -2   31.60    1.13
   3  -2  -2   32.40    0.97
   3  -2  -2   32.69    1.04
   3   2  -2   32.37    1.44
  -3   2   2   31.57    1.00
   2  -2  -2   42.45    1.34
   2  -2  -2   41.37    1.29
   2  -2  -2   41.60    1.47
   2  -2  -2   44.59    1.39
   2   2  -2   47.51    1.30
  -2   2   2   45.22    1.46
  -2   2   2   44.35    1.45
   2   2  -2   44.58    1.62
  -1  -2   2  230.07    6.79
   1  -2  -2  235.81    6.79
   1  -2  -2  226.60    6.93
   1  -2  -2  240.22    6.89
   1  -2  -2  227.46    6.77
  -1   2   2  238.49    6.87
   1   2  -2  240.19    6.96
  -1   2   2  245.80    6.92
   1   2  -2  212.19    6.86
   1   2  -2  223.74    6.73
   0  -2   2   97.78    2.95
   0  -2  -2   98.37    2.96
   0  -2   2  104.38    3.10
   0  -2  -2   97.78    3.08
   0  -2   2  103.56    3.07
   0   2  -2  102.53    3.10
   0   2  -2   98.59    2.95
   0   2   2   96.92    2.97
   0   2   2  102.12    3.08
   0   2   2   96.06    3.19
   0   2  -2  102.52    3.07
  -1  -2  -2  154.23    4.48
  -1  -2  -2  143.79    4.30
  -1  -2  -2  152.33    4.32
   1  -2   2  144.83    4.35
   1  -2   2  150.47    4.50
   1  -2   2  150.49    4.43
   1  -2   2  125.81    4.31
   1   2   2  141.62    4.34
   1   2   2  150.21    4.47
   1   2   2  141.73    4.29
  -1   2  -2  152.34    4.51
  -1   2  -2  148.66    4.34
  -1   2  -2  149.48    4.47
  -1   2  -2  144.35    4.30
   1   2   2  158.87    4.38
   2  -2   2   20.20    0.62
  -2  -2  -2   19.65    0.65
  -2  -2  -2   19.54    0.86
   2  -2   2   20.42    0.92
   2  -2   2   20.03    0.73
   2  -2   2   20.90    0.71
  -2   2  -2   19.02    0.71
   2   2   2   18.82    0.74
   2   2   2   18.68    0.62
   2   2   2   19.48    0.69
   2   2   2   16.94    1.14
   2   2   2   19.54    0.86
  -2   2  -2   17.72    0.91
   3  -2   2   98.55    2.86
  -3  -2  -2   92.84    2.78
   3  -2   2   95.91    3.16
   3  -2   2   88.73    2.74
   3  -2   2   91.39    2.73
  -3  -2  -2   88.52    2.99
  -3   2  -2   87.24    3.15
   3   2   2   91.50    3.06
   3   2   2   90.55    2.72
   3   2   2   97.46    2.84
   3   2   2   88.70    3.51
  -4  -2  -2    0.21    0.25
   4  -2   2   -0.05    0.14
   4  -2   2   -0.02    0.18
  -4  -2  -2   -0.35    0.31
  -4  -2  -2    0.18    0.31
   4  -2   2    0.13    0.11
   4   2   2    0.03    0.19
  -4   2  -2    0.04    0.22
   4   2   2    0.06    0.11
  -4   2  -2   -0.32    0.23
   4   2   2    0.05    0.23
   5  -2   2   12.65    0.50
   5  -2   2   12.06    0.89
   5  -2   2   11.59    0.52
  -5  -2  -2   13.59    0.73
  -5  -2  -2   12.63    0.65
   5   2   2   12.08    0.50
   5   2   2   11.89    0.58
  -5   2  -2   12.08    0.65
  -5   2  -2   12.60    0.48
   6  -2   2    1.84    0.21
   6  -2   2    1.99    0.28
  -6  -2  -2    1.89    0.31
  -6   2  -2    1.56    0.29
   6   2   2    1.43    0.24
   6   2   2    1.56    0.21
  -7  -2  -2    0.41    0.16
   7  -2   2    0.55    0.20
   7  -2   2    0.68    0.17
   7   2   2    0.38    0.24
  -7   2  -2    0.84    0.20
  -7  -3   2    0.42    0.22
   7  -3  -2    0.88    0.23
  -7   3   2    0.30    0.17
   6  -3  -2   47.20    1.90
  -6  -3   2   51.18    1.75
   6  -3  -2   52.59    1.64
   6  -3  -2   54.66    1.67
  -6   3   2   55.92    1.73
  -6   3   2   54.78    1.78
   5  -3  -2    0.19    0.24
  -5  -3   2   -0.32    0.34
  -5  -3   2    0.33    0.25
   5  -3  -2    0.14    0.12
   5  -3  -2    0.18    0.20
  -5  -3   2    0.37    0.25
  -5   3   2    0.02    0.21
  -5   3   2    0.12    0.20
   5   3  -2    0.13    0.18
  -4  -3   2    2.78    0.38
  -4  -3   2    2.33    0.37
  -4  -3   2    2.08    0.31
   4  -3  -2    2.00    0.26
   4  -3  -2    2.51    0.18
  -4  -3   2    2.27    0.31
   4   3  -2    2.24    0.23
   4   3  -2    2.82    1.11
  -4   3   2    2.52    0.32
   4   3  -2    2.33    0.19
  -4   3   2    1.79    0.25
  -4   3   2    2.00    0.30
   3  -3  -2   15.39    0.58
  -3   3   2   14.15    0.80
   3   3  -2   15.10    1.11
   3   3  -2   15.28    0.47
  -3   3   2   14.62    0.79
   3   3  -2   16.05    0.48
   2  -3  -2    0.07    0.08
   2  -3  -2   -0.44    0.23
   2  -3  -2    0.09    0.06
   2   3  -2    0.02    0.05
   2   3  -2    0.05    0.05
  -2   3   2    0.41    0.22
  -2   3   2    0.03    0.22
   2   3  -2    0.15    0.11
   2   3  -2    0.07    0.28
   2   3  -2    0.12    0.12
  -2   3   2    0.12    0.13
  -1  -3   2    0.40    0.13
   1  -3  -2    0.45    0.20
   1  -3  -2    0.45    0.06
   1  -3  -2    0.36    0.09
   1   3  -2    0.61    0.22
  -1   3   2    0.51    0.11
   1   3  -2    0.76    0.16
  -1   3   2    0.72    0.21
   1   3  -2    0.48    0.10
  -1   3   2    0.44    0.19
   0  -3  -2    4.27    0.37
   0  -3  -2    3.67    0.20
   0  -3   2    3.55    0.20
   0  -3  -2    3.21    0.16
   0  -3   2    3.61    0.30
   0   3  -2    3.41    0.20
   0   3  -2    3.49    0.33
   0   3  -2    3.51    0.32
   0   3   2    3.48    0.32
   0   3   2    3.35    0.17
   0   3  -2    3.30    0.15
   0   3   2    3.77    0.22
   1  -3   2    3.86    0.23
  -1  -3  -2    4.15    0.23
   1  -3   2    4.09    0.18
  -1  -3  -2    3.61    0.40
  -1  -3  -2    3.83    0.19
   1  -3   2    4.04    0.42
   1   3   2    3.66    0.18
   1   3   2    4.40    0.38
  -1   3  -2    3.76    0.25
   1   3   2    3.90    0.24
  -1   3  -2    3.56    0.42
  -1   3  -2    3.52    0.33
  -2  -3  -2    3.42    0.43
   2  -3   2    4.10    0.24
   2  -3   2    3.74    0.27
   2  -3   2    3.48    0.50
  -2  -3  -2    3.95    0.22
   2   3   2    3.76    0.45
   2   3   2    3.68    0.19
   2   3   2    3.88    0.26
   2   3   2    3.93    0.42
  -2   3  -2    3.71    0.55
   3  -3   2    0.89    0.47
   3  -3   2    0.07    0.16
   3  -3   2    0.15    0.12
  -3  -3  -2   -0.05    0.27
   3  -3   2    0.00    0.09
  -3  -3  -2    0.09    0.46
  -3  -3  -2    0.12    0.13
   3   3   2   -0.23    0.34
   3   3   2    0.12    0.10
  -3   3  -2    0.53    0.26
   3   3   2    0.69    0.98
   3   3   2    0.10    0.13
   3   3   2    0.19    0.20
  -4  -3  -2    2.63    0.41
  -4  -3  -2    2.31    0.39
   4  -3   2    2.08    0.41
   4  -3   2    2.28    0.21
   4  -3   2    2.10    0.24
  -4  -3  -2    2.40    0.38
   4  -3   2    2.41    0.35
  -4  -3  -2    2.11    0.34
   4   3   2    2.02    0.22
  -4   3  -2    2.24    0.33
   4   3   2    1.96    0.34
  -4   3  -2    1.87    0.31
   5  -3   2   82.33    2.42
   5  -3   2   80.83    2.42
  -5  -3  -2   77.16    2.54
   5  -3   2   75.83    2.64
  -5  -3  -2   77.63    2.54
  -5  -3  -2   81.94    2.57
   5  -3   2   78.39    2.61
   5   3   2   73.35    2.59
  -5   3  -2   80.84    2.37
   5   3   2   78.78    2.43
   5   3   2   80.81    2.41
  -5   3  -2   80.10    2.55
  -6  -3  -2    1.20    0.31
   6  -3   2    1.36    0.18
   6  -3   2    1.05    0.19
  -6   3  -2    1.45    0.28
   6   3   2    1.36    0.25
   6   3   2    0.93    0.19
   7  -3   2    6.87    0.53
  -7  -3  -2    7.58    0.41
   7  -3   2    7.07    0.35
   7  -4  -2    9.86    0.50
  -7  -4   2   10.42    0.55
   7  -4  -2   11.69    0.50
  -7   4   2   11.08    0.51
  -6  -4   2    0.51    0.28
   6  -4  -2    0.75    0.20
   6  -4  -2    0.82    0.15
   6  -4  -2    0.53    0.53
  -6  -4   2   -0.01    0.30
  -6   4   2    0.68    0.21
  -6   4   2    0.36    0.22
  -5  -4   2    1.38    0.29
   5  -4  -2    0.66    0.13
  -5  -4   2    1.16    0.27
  -5  -4   2    0.88    0.28
   5  -4  -2    0.57    0.27
   5  -4  -2    0.69    0.18
   5   4  -2    0.77    0.21
  -5   4   2    0.71    0.23
  -5   4   2    1.00    0.26
   4  -4  -2    5.11    0.38
  -4  -4   2    6.12    0.53
  -4  -4   2    5.93    0.46
   4  -4  -2    5.90    0.43
  -4  -4   2    6.37    0.46
  -4  -4   2    6.72    0.49
   4  -4  -2    6.16    0.28
   4   4  -2    6.38    0.33
  -4   4   2    6.69    0.32
  -4   4   2    6.23    0.43
   4   4  -2    6.55    1.51
   3  -4  -2   46.13    1.48
   3  -4  -2   49.39    1.46
   3  -4  -2   49.40    1.57
   3   4  -2   48.46    1.49
   3   4  -2   48.71    2.18
  -3   4   2   47.70    1.90
   3   4  -2   50.18    1.50
   2  -4  -2   54.26    1.67
   2  -4  -2   54.44    1.76
  -2   4   2   57.75    2.00
   2   4  -2   57.07    1.83
   2   4  -2   56.33    1.70
   2   4  -2   59.99    2.19
   2   4  -2   54.91    1.82
  -2   4   2   57.70    2.01
  -2   4   2   55.45    1.80
   1  -4  -2   88.08    2.80
   1  -4  -2   88.22    2.59
   1  -4  -2   73.96    2.53
   1   4  -2   82.72    2.50
  -1   4   2   82.34    2.84
   1   4  -2   87.68    2.56
  -1   4   2   91.78    2.81
   1   4  -2   84.92    2.72
   1   4  -2   90.79    2.90
   1   4  -2   82.50    2.59
  -1   4   2   89.56    2.61
   0  -4  -2   46.13    1.66
   0  -4   2   46.05    1.60
   0  -4  -2   44.18    1.39
   0  -4  -2   46.45    1.45
   0  -4   2   47.79    1.45
   0  -4  -2   45.84    1.38
   0   4  -2   47.75    1.65
   0   4  -2   44.12    1.63
   0   4  -2   45.45    1.39
   0   4   2   45.91    1.40
   0   4   2   48.26    1.48
   0   4  -2   46.75    1.46
   0   4   2   48.11    1.65
   1  -4   2   69.23    2.07
  -1  -4  -2   65.31    2.03
   1  -4   2   65.41    2.26
   1  -4   2   66.13    1.97
  -1  -4  -2   65.89    1.99
  -1   4  -2   66.91    2.07
   1   4   2   67.20    2.26
  -1   4  -2   67.06    2.30
  -1   4  -2   66.83    2.18
   1   4   2   67.73    2.07
  -1   4  -2   66.36    1.99
   1   4   2   66.05    1.98
   2  -4   2   75.10    2.21
   2  -4   2   79.00    2.62
   2  -4   2   77.87    2.33
  -2  -4  -2   72.92    2.53
   2  -4   2   73.71    2.21
  -2  -4  -2   78.57    2.23
   2   4   2   63.74    2.69
  -2   4  -2   75.28    2.66
   2   4   2   76.95    2.32
  -2   4  -2   75.76    2.34
   2   4   2   66.51    2.29
   3  -4   2    5.11    0.25
  -3  -4  -2    4.44    0.44
  -3  -4  -2    5.04    0.30
   3  -4   2    4.76    0.27
   3  -4   2    5.06    0.38
  -3  -4  -2    5.06    0.45
   3  -4   2    4.70    0.74
   3   4   2    3.80    0.58
   3   4   2    5.12    0.35
  -3   4  -2    5.42    0.46
   3   4   2    5.10    0.26
   3   4   2    4.57    0.36
  -3   4  -2    5.01    0.46
  -4  -4  -2    2.52    0.40
   4  -4   2    3.01    0.23
   4  -4   2    2.92    0.26
  -4  -4  -2    3.58    0.59
  -4  -4  -2    3.03    0.42
   4  -4   2    3.14    0.41
  -4  -4  -2    2.98    0.43
   4  -4   2    2.70    0.41
   4   4   2    2.88    0.29
  -4   4  -2    3.13    0.39
  -4   4  -2    2.93    0.25
   4   4   2    2.88    0.25
   4   4   2    2.65    0.38
  -5  -4  -2    1.56    0.39
   5  -4   2    1.58    0.21
  -5  -4  -2    0.94    0.28
   5  -4   2    1.19    0.18
   5  -4   2    1.60    0.39
  -5  -4  -2    1.49    0.32
   5  -4   2    1.28    0.32
  -5   4  -2    1.72    0.35
   5   4   2    1.37    0.20
   5   4   2    0.86    0.25
  -5   4  -2    1.60    0.32
  -5   4  -2    1.62    0.23
   5   4   2    1.60    0.39
   6  -4   2   22.83    0.81
  -6  -4  -2   22.51    0.92
   6  -4   2   22.86    0.81
   6   4   2   22.24    0.82
   6   4   2   24.18    0.86
  -7  -4  -2    0.08    0.17
   7  -4   2    0.11    0.13
  -7   4  -2   -0.20    0.14
   7  -5  -2    1.66    0.21
   7  -5  -2    1.88    0.24
  -7   5   2    1.97    0.32
  -7   5   2    1.78    0.27
  -6  -5   2    0.95    0.31
   6  -5  -2    0.43    0.16
   6  -5  -2    0.49    0.16
  -6   5   2    0.49    0.23
  -6   5   2    0.11    0.21
  -5  -5   2    5.90    0.51
   5  -5  -2    5.76    0.35
   5  -5  -2    5.34    0.30
  -5  -5   2    5.69    0.50
  -5  -5   2    6.14    0.48
  -5   5   2    5.46    0.44
  -5   5   2    6.48    0.46
   5   5  -2    5.06    0.48
  -5   5   2    5.41    0.30
  -4  -5   2    1.95    0.29
  -4  -5   2    2.27    0.40
  -4  -5   2    2.75    0.30
   4  -5  -2    1.77    0.23
   4  -5  -2    1.70    0.19
   4  -5  -2    2.02    0.29
   4   5  -2    2.41    0.30
  -4   5   2    1.78    0.22
  -4   5   2    2.32    0.31
   4   5  -2    1.30    1.77
   3  -5  -2    3.82    0.20
   3  -5  -2    3.39    0.24
  -3  -5   2    4.09    0.39
  -3  -5   2    3.87    0.55
   3  -5  -2    3.60    0.30
  -3   5   2    3.71    0.27
   3   5  -2    3.67    0.18
   3   5  -2    3.13    0.84
   3   5  -2    3.64    0.25
   3   5  -2    3.16    0.40
   3   5  -2    3.98    0.37
  -3   5   2    3.15    0.36
   2  -5  -2   23.78    0.79
   2  -5  -2   25.13    0.78
  -2   5   2   25.44    1.21
   2   5  -2   25.35    1.02
   2   5  -2   24.98    0.76
  -2   5   2   23.75    1.22
  -2   5   2   26.37    1.00
   2   5  -2   24.74    0.90
   2   5  -2   24.54    1.02
   2   5  -2   24.86    0.84
   2   5  -2   23.78    1.43
  -2   5   2   25.55    0.95
   1  -5  -2   15.76    0.88
   1  -5  -2   15.85    0.51
   1  -5  -2   15.77    0.60
  -1   5   2   13.56    1.18
  -1   5   2   16.68    0.65
   1   5  -2   15.62    0.79
   1   5  -2   16.39    0.77
  -1   5   2   15.10    0.54
   1   5  -2   16.63    0.51
  -1   5   2   15.59    0.94
   1   5  -2   15.24    0.90
  -1   5   2   15.86    0.85
   0  -5  -2   14.81    0.49
   0  -5  -2   15.06    0.57
   0  -5   2   15.22    0.77
   0  -5   2   14.54    0.56
   0  -5  -2   15.34    0.85
   0  -5  -2   14.91    0.50
   0  -5   2   15.08    0.49
   0   5   2   15.06    0.81
   0   5  -2   14.11    0.79
   0   5  -2   14.87    0.50
   0   5  -2   14.39    0.58
   0   5   2   14.43    0.51
   0   5   2   15.41    0.61
   0   5  -2   16.40    0.84
   1  -5   2   23.43    1.08
   1  -5   2   23.85    0.75
  -1  -5  -2   23.10    0.76
  -1  -5  -2   22.92    0.83
   1  -5   2   23.64    0.76
   1  -5   2   24.57    0.85
  -1  -5  -2   23.50    1.10
   1   5   2   24.76    0.77
  -1   5  -2   23.17    0.77
   1   5   2   24.37    1.07
  -1   5  -2   24.80    0.88
   1   5   2   23.83    0.87
  -1   5  -2   23.72    1.01
   2  -5   2    6.67    0.77
   2  -5   2    7.54    0.30
   2  -5   2    7.22    0.31
  -2  -5  -2    6.89    0.33
  -2  -5  -2    5.98    0.82
   2   5   2    7.13    0.41
  -2   5  -2    7.13    0.51
   2   5   2    7.25    0.31
   2   5   2    6.82    0.37
  -2   5  -2    6.66    0.97
   2   5   2    7.89    0.72
  -2   5  -2    7.33    0.54
   3  -5   2    2.21    0.19
   3  -5   2    2.06    0.32
   3  -5   2    2.70    0.22
  -3  -5  -2    2.29    0.37
   3  -5   2    2.95    0.78
  -3  -5  -2    2.69    0.45
   3  -5   2    2.88    0.34
  -3  -5  -2    2.00    0.26
  -3   5  -2    2.79    0.38
   3   5   2    2.21    0.30
   3   5   2    2.22    0.30
   3   5   2    1.93    0.57
   3   5   2    2.43    0.21
  -3   5  -2    2.66    0.42
  -4  -5  -2   14.60    0.72
   4  -5   2   14.03    0.54
  -4  -5  -2   12.90    0.83
   4  -5   2   13.89    0.53
   4  -5   2   13.79    0.74
   4  -5   2   13.85    0.68
  -4   5  -2   13.68    0.54
   4   5   2   13.83    0.54
   4   5   2   14.09    0.72
  -4   5  -2   12.36    0.95
   4   5   2   13.59    0.59
  -5  -5  -2    0.74    0.42
   5  -5   2    1.35    0.21
  -5  -5  -2    1.88    0.31
  -5  -5  -2    1.52    0.32
   5  -5   2    1.23    0.18
   5  -5   2    1.49    0.31
   5  -5   2    1.16    0.42
   5   5   2    1.31    0.25
   5   5   2    1.57    0.21
  -5   5  -2    1.75    0.32
  -5   5  -2    1.69    0.23
   5   5   2    1.57    0.42
  -5   5  -2    1.35    0.30
  -6  -5  -2    1.62    0.27
   6  -5   2    1.71    0.29
   6  -5   2    1.94    0.22
   6  -5   2    2.31    0.25
   6   5   2    1.56    0.31
   6   5   2    1.90    0.27
  -6   5  -2    2.07    0.29
  -7  -5  -2    0.36    0.19
   7  -5   2   -0.08    0.13
  -7   5  -2    0.08    0.15
   7  -6  -2    0.44    0.16
   7  -6  -2   -0.08    0.23
  -7   6   2   -0.12    0.25
  -7   6   2    0.27    0.16
   6  -6  -2    0.21    0.14
  -6  -6   2    0.19    0.22
   6  -6  -2    0.12    0.15
  -6   6   2    0.13    0.23
   5  -6  -2    3.20    0.40
   5  -6  -2    2.81    0.24
   5  -6  -2    2.87    0.28
   5  -6  -2    3.05    0.44
  -5  -6   2    2.51    0.31
  -5   6   2    2.32    0.23
   5   6  -2    2.74    0.34
  -5   6   2    2.86    0.39
  -5   6   2    2.86    0.37
   5   6  -2    2.91    0.37
   4  -6  -2    1.80    0.34
  -4  -6   2    1.47    0.24
   4  -6  -2    2.02    0.23
   4  -6  -2    1.80    0.19
  -4   6   2    1.76    0.22
   4   6  -2    1.69    0.18
   4   6  -2    1.74    0.26
   3  -6  -2   77.68    2.29
  -3  -6   2   74.88    2.41
  -3  -6   2   75.48    2.36
  -3   6   2   77.17    2.39
   3   6  -2   77.07    2.56
   3   6  -2   74.65    2.26
   3   6  -2   75.63    3.45
  -3   6   2   76.17    2.31
   3   6  -2   75.59    2.51
   3   6  -2   79.15    2.39
   2  -6  -2   10.45    0.40
   2  -6  -2   10.87    0.40
   2  -6  -2   10.54    0.49
  -2   6   2   10.22    0.76
   2   6  -2   10.74    0.77
  -2   6   2   11.00    1.11
   2   6  -2   11.31    1.07
   2   6  -2   10.01    0.37
   2   6  -2   11.00    0.75
  -2   6   2   10.62    0.95
   2   6  -2   10.83    0.48
   1  -6  -2   80.73    2.48
   1  -6  -2   81.17    2.49
   1  -6  -2   83.83    2.59
   1   6  -2   85.90    2.59
  -1   6   2   86.07    2.95
   1   6  -2   82.78    3.02
  -1   6   2   83.34    2.92
  -1   6   2   81.86    2.49
   1   6  -2   85.42    2.86
  -1   6   2   79.68    3.02
   1   6  -2   88.17    2.84
  -1   6   2   86.03    2.63
   0  -6  -2   62.03    1.87
   0  -6  -2   60.46    2.29
   0  -6  -2   63.09    1.88
   0  -6   2   61.53    1.86
   0  -6  -2   62.17    1.97
   0   6   2   66.99    2.32
   0   6  -2   63.26    2.31
   0   6  -2   63.88    2.31
   0   6  -2   63.78    1.89
   0   6  -2   64.75    2.00
   0   6   2   65.82    2.03
   0   6   2   61.37    1.89
   0   6   2   61.18    1.89
   0   6  -2   58.24    1.90
  -1  -6  -2   -0.27    0.42
   1  -6   2    0.18    0.10
   1  -6   2    0.86    0.36
   1  -6   2    0.32    0.15
  -1  -6  -2    0.53    0.21
  -1  -6  -2    0.37    0.12
  -1   6  -2    0.32    0.11
  -1   6  -2    0.73    0.47
   1   6   2    0.26    0.10
   1   6   2    0.04    0.34
   1   6   2    0.26    0.15
  -1   6  -2    0.44    0.19
   1   6   2    0.15    0.15
  -1   6  -2   -0.18    0.28
  -1   6  -2    0.15    0.14
   2  -6   2  122.99    3.66
   2  -6   2  127.24    3.82
  -2  -6  -2  130.17    4.33
   2  -6   2  128.42    4.26
   2  -6   2  123.66    3.66
  -2   6  -2  120.50    4.41
  -2   6  -2  120.94    3.86
   2   6   2  127.09    3.83
   2   6   2  128.86    4.15
   2   6   2  117.65    3.68
   2   6   2  120.74    3.68
  -3  -6  -2    0.35    0.18
   3  -6   2    0.49    0.24
   3  -6   2    0.34    0.11
   3  -6   2   -0.42    0.98
  -3  -6  -2    0.25    0.27
   3  -6   2    0.55    0.11
  -3  -6  -2    0.53    0.21
   3  -6   2    0.28    0.21
  -3   6  -2    0.49    0.16
   3   6   2    0.24    0.76
   3   6   2    0.47    0.22
   3   6   2    0.31    0.13
  -3   6  -2    0.59    0.32
   4  -6   2    8.27    0.51
  -4  -6  -2    9.24    0.58
  -4  -6  -2    8.57    0.53
   4  -6   2    8.16    0.39
   4  -6   2    7.89    0.63
  -4  -6  -2    7.33    0.56
   4  -6   2    7.40    0.44
  -4   6  -2    8.37    0.40
  -4   6  -2    7.77    0.53
   4   6   2    8.32    0.60
   4   6   2    8.40    0.41
   4   6   2    7.97    0.46
  -5  -6  -2    0.03    0.26
   5  -6   2    0.25    0.14
   5  -6   2    0.14    0.15
   5  -6   2    0.66    0.46
  -5  -6  -2    0.32    0.23
   5  -6   2    0.27    0.23
  -5   6  -2    0.57    0.28
   5   6   2    0.26    0.16
   5   6   2    0.14    0.43
  -5   6  -2    0.30    0.13
  -6  -6  -2    0.40    0.25
   6  -6   2    0.65    0.23
  -6  -6  -2    0.68    0.23
   6  -6   2    0.82    0.15
   6   6   2    0.34    0.20
   6   6   2    0.38    0.22
  -6   6  -2    0.55    0.21
   7  -7  -2    0.34    0.14
  -7   7   2   -0.29    0.18
  -7   7   2    0.37    0.15
   6  -7  -2    0.80    0.17
   6  -7  -2    0.95    0.18
  -6  -7   2    1.37    0.26
  -6   7   2    1.00    0.20
  -6   7   2    1.22    0.24
  -5  -7   2    0.38    0.23
   5  -7  -2    0.91    0.17
   5  -7  -2    0.85    0.29
  -5  -7   2    0.34    0.22
   5  -7  -2    0.72    0.15
   5  -7  -2    1.30    0.44
   5   7  -2    0.65    0.22
   5   7  -2    1.41    0.40
  -5   7   2    0.48    0.25
  -5   7   2    0.68    0.22
  -5   7   2    0.75    0.14
   4  -7  -2    2.54    0.24
  -4  -7   2    2.70    0.34
   4  -7  -2    3.16    0.47
  -4  -7   2    2.71    0.38
   4  -7  -2    3.25    0.50
   4  -7  -2    2.47    0.24
   4   7  -2    2.84    0.28
   4   7  -2    2.53    0.34
  -4   7   2    2.42    0.39
  -4   7   2    2.75    0.24
   3  -7  -2   37.81    1.20
   3  -7  -2   39.88    1.20
  -3  -7   2   36.83    1.32
   3  -7  -2   37.84    1.29
   3  -7  -2   37.93    1.37
  -3  -7   2   37.81    1.27
   3   7  -2   39.02    1.20
   3   7  -2   39.35    1.34
  -3   7   2   39.18    1.23
  -3   7   2   38.33    1.32
   3   7  -2   36.21    1.69
  -3   7   2   37.96    1.40
   3   7  -2   37.45    2.95
   2  -7  -2    3.97    0.34
   2  -7  -2    3.29    0.21
   2  -7  -2    3.58    0.20
  -2  -7   2    3.97    0.32
  -2  -7   2    3.75    0.40
   2   7  -2    3.83    0.33
   2   7  -2    3.02    0.86
  -2   7   2    3.03    0.75
   2   7  -2    3.27    0.28
   2   7  -2    3.67    0.66
   2   7  -2    3.40    0.55
  -2   7   2    3.35    0.62
  -2   7   2    3.74    0.30
   2   7  -2    3.51    0.21
   1  -7  -2   96.96    2.85
   1  -7  -2   99.46    2.99
   1  -7  -2   98.51    2.85
   1   7  -2   98.54    3.36
  -1   7   2   87.03    3.53
  -1   7   2  100.66    3.42
  -1   7   2   96.67    3.45
  -1   7   2   96.99    3.03
   1   7  -2   95.21    2.86
  -1   7   2   97.48    2.87
  -1   7   2   95.01    2.86
   1   7  -2   97.05    3.29
   1   7  -2   95.96    3.54
   1   7  -2   92.82    2.86
   1   7  -2   94.91    2.99
   0  -7  -2  114.17    3.39
   0  -7   2  111.89    3.39
   0  -7  -2  116.69    3.53
   0  -7  -2  110.75    3.39
   0  -7  -2  108.87    3.40
   0  -7   2  118.79    3.52
   0   7   2  119.12    3.58
   0   7  -2  113.92    3.95
   0   7  -2  118.78    3.97
   0   7   2  116.22    3.92
   0   7  -2  115.94    3.42
   0   7   2  112.07    4.12
   0   7  -2  120.17    3.92
   0   7   2  113.81    3.42
   0   7  -2  117.70    3.56
   0   7   2  116.88    3.42
  -1  -7  -2    0.38    0.13
  -1  -7  -2    0.03    0.29
   1  -7   2    0.13    0.18
   1  -7   2    0.21    0.11
   1  -7   2    0.34    0.10
  -1   7  -2    0.30    0.67
  -1   7  -2    0.11    0.51
  -1   7  -2    0.52    0.15
  -1   7  -2    0.22    0.23
   1   7   2    0.09    0.17
  -1   7  -2    0.62    0.42
  -1   7  -2    0.27    0.13
   1   7   2    0.31    0.12
   1   7   2    0.44    0.46
   1   7   2    0.63    0.15
   2  -7   2   76.20    2.24
  -2  -7  -2   73.23    2.37
   2  -7   2   72.53    2.30
  -2  -7  -2   75.90    2.26
   2  -7   2   72.15    2.93
   2  -7   2   77.72    2.25
  -2  -7  -2   74.71    2.35
   2  -7   2   75.92    2.42
   2   7   2   73.40    2.87
   2   7   2   77.79    2.44
  -2   7  -2   74.11    3.06
  -2   7  -2   70.86    2.34
   2   7   2   76.04    2.27
  -2   7  -2   74.64    2.29
   2   7   2   72.63    2.26
   3  -7   2    0.58    0.13
  -3  -7  -2    0.70    0.28
  -3  -7  -2    0.85    0.21
  -3  -7  -2    0.94    0.24
   3  -7   2    0.79    0.22
  -3  -7  -2    0.28    0.30
   3  -7   2    0.13    0.24
   3   7   2    0.55    0.24
   3   7   2    0.78    0.16
  -3   7  -2    0.79    0.35
   3   7   2    0.36    0.18
  -3   7  -2    0.71    0.17
  -4  -7  -2    3.17    0.47
  -4  -7  -2    3.02    0.40
   4  -7   2    4.02    0.63
  -4  -7  -2    4.21    0.50
   4  -7   2    3.79    0.26
   4  -7   2    3.47    0.39
   4  -7   2    3.31    0.27
  -4   7  -2    4.56    0.46
   4   7   2    3.86    0.30
   4   7   2    3.32    0.35
  -4   7  -2    3.44    0.28
   4   7   2    3.77    0.50
   5  -7   2    0.02    0.21
   5  -7   2   -0.11    0.14
  -5  -7  -2    0.19    0.23
   5  -7   2   -0.06    0.13
  -5  -7  -2   -0.02    0.29
   5  -7   2   -0.07    0.51
   5   7   2    0.07    0.16
  -5   7  -2   -0.06    0.25
   5   7   2    0.51    0.52
   5   7   2   -0.18    0.19
  -5   7  -2    0.10    0.13
  -6  -7  -2    0.12    0.20
   6  -7   2    0.01    0.15
   6  -7   2   -0.02    0.12
  -6  -7  -2   -0.38    0.23
   6  -7   2   -0.09    0.20
   6   7   2   -0.41    0.19
  -6   7  -2   -0.47    0.25
   6   7   2   -0.23    0.21
  -6   7  -2   -0.04    0.20
   6  -8  -2   14.52    0.71
  -6  -8   2   14.96    0.65
   6  -8  -2   13.98    0.54
   6  -8  -2   13.53    0.67
  -6   8   2   14.50    0.62
  -6   8   2   13.83    0.61
  -5  -8   2   10.79    0.60
  -5  -8   2   10.55    0.55
   5  -8  -2   10.87    0.48
   5  -8  -2   10.77    0.46
   5  -8  -2    9.92    1.00
   5  -8  -2   10.19    0.58
  -5   8   2   11.13    0.59
   5   8  -2   10.79    0.89
   5   8  -2   10.57    0.54
  -5   8   2   11.08    0.56
  -5   8   2   10.97    0.43
   4  -8  -2    3.60    0.24
  -4  -8   2    3.18    0.41
   4  -8  -2    3.04    0.46
  -4  -8   2    3.12    0.35
   4  -8  -2    3.12    0.39
   4  -8  -2    3.24    0.26
  -4   8   2    3.04    0.26
  -4   8   2    2.89    0.39
   4   8  -2    3.30    0.51
  -3  -8   2   17.86    0.70
   3  -8  -2   16.69    0.81
   3  -8  -2   17.05    0.70
   3  -8  -2   17.59    0.62
  -3  -8   2   17.37    0.75
   3  -8  -2   17.68    0.62
  -3   8   2   16.60    0.87
   3   8  -2   17.25    0.79
  -3   8   2   18.69    0.65
   3   8  -2   17.06    0.62
  -3   8   2   16.57    0.74
   3   8  -2   16.59    0.66
  -2  -8   2   12.27    0.56
   2  -8  -2   13.10    0.66
   2  -8  -2   12.47    0.56
   2  -8  -2   12.94    0.47
  -2  -8   2   11.90    0.61
  -2   8   2   13.48    0.68
   2   8  -2   13.55    0.65
   2   8  -2   12.60    1.74
  -2   8   2   13.40    0.53
   2   8  -2   12.59    0.51
  -2   8   2   13.61    0.70
   2   8  -2   14.21    1.24
   2   8  -2   13.39    0.49
   1  -8  -2   12.79    0.48
   1  -8  -2   13.99    0.64
   1  -8  -2   11.52    0.63
   1  -8  -2   13.00    0.47
  -1  -8   2   12.91    0.57
   1   8  -2   12.04    1.15
  -1   8   2   13.69    1.27
  -1   8   2    9.78    1.47
  -1   8   2   12.85    0.52
  -1   8   2   13.43    0.53
  -1   8   2   13.56    0.74
   1   8  -2   14.75    0.51
   1   8  -2   13.84    0.50
  -1   8   2   11.90    1.71
  -1   8   2   15.74    0.84
   1   8  -2   13.52    1.33
  -1   8   2   12.63    0.66
   1   8  -2   13.77    0.66
   0  -8  -2   28.56    0.94
   0  -8   2   30.54    1.11
   0  -8  -2   30.72    1.11
   0  -8  -2   26.86    0.93
   0   8  -2   30.37    1.61
   0   8   2   29.28    0.96
   0   8  -2   30.20    0.96
   0   8   2   28.98    1.23
   0   8  -2   30.54    1.14
   0   8  -2   30.09    0.97
   0   8   2   27.96    1.70
   0   8  -2   27.75    1.66
   0   8   2   30.68    1.67
   0   8   2   29.14    0.97
  -1  -8  -2   63.95    2.08
  -1  -8  -2   63.23    2.04
   1  -8   2   66.23    1.96
   1  -8   2   66.00    2.14
   1  -8   2   63.22    2.01
  -1  -8  -2   62.29    2.29
   1  -8   2   67.99    1.96
  -1   8  -2   63.07    2.06
   1   8   2   66.78    2.00
  -1   8  -2   64.23    1.98
  -1   8  -2   61.45    3.06
   1   8   2   67.01    2.80
  -1   8  -2   62.94    2.55
  -1   8  -2   64.85    2.20
  -1   8  -2   66.60    2.00
   1   8   2   65.46    2.17
   1   8   2   66.50    1.99
   1   8   2   66.82    2.69
  -2  -8  -2   22.08    0.85
   2  -8   2   22.32    0.74
  -2  -8  -2   21.59    0.90
   2  -8   2   22.45    0.95
  -2  -8  -2   21.82    0.79
   2  -8   2   22.18    0.74
   2  -8   2   21.48    0.82
  -2  -8  -2   21.67    0.87
   2   8   2   21.51    0.77
  -2   8  -2   23.03    0.81
   2   8   2   21.74    0.95
   2   8   2   21.21    1.78
  -2   8  -2   22.35    0.89
   2   8   2   23.59    0.78
   2   8   2   20.90    0.97
   3  -8   2   10.40    0.70
   3  -8   2   10.02    0.42
   3  -8   2    8.54    0.52
  -3  -8  -2   10.34    0.56
  -3  -8  -2    9.80    0.65
  -3  -8  -2    9.09    0.56
  -3   8  -2   10.31    0.67
   3   8   2    9.63    0.47
   3   8   2   10.50    0.68
  -3   8  -2   10.42    0.49
   3   8   2    9.43    0.45
  -4  -8  -2   28.10    1.14
   4  -8   2   28.59    0.96
  -4  -8  -2   27.17    1.12
   4  -8   2   27.01    1.31
  -4  -8  -2   29.68    1.10
   4  -8   2   29.49    0.96
   4  -8   2   29.34    1.04
   4   8   2   26.63    1.25
   4   8   2   28.08    0.99
   4   8   2   28.06    0.98
  -4   8  -2   28.44    0.98
  -4   8  -2   27.81    1.08
  -5  -8  -2   10.58    0.76
   5  -8   2   13.01    0.60
   5  -8   2   12.01    1.28
   5  -8   2   12.60    0.53
   5  -8   2   12.32    0.51
  -5  -8  -2   13.56    0.65
   5   8   2   12.17    0.57
  -5   8  -2   13.03    0.51
   5   8   2   13.27    0.57
   5   8   2   14.52    1.41
  -5   8  -2   12.49    0.65
   6  -8   2    0.28    0.12
  -6  -8  -2    0.24    0.18
   6  -8   2   -0.11    0.17
   6  -8   2    0.47    0.17
  -6   8  -2    0.71    0.24
   6   8   2    0.09    0.27
   6   8   2    0.62    0.22
  -6   8  -2    0.23    0.20
   6  -9  -2    0.12    0.17
   6  -9  -2    0.20    0.12
  -6  -9   2    0.11    0.17
   6  -9  -2    0.26    0.22
  -6   9   2    0.12    0.15
  -6   9   2    0.41    0.19
  -5  -9   2   15.27    0.67
  -5  -9   2   15.86    0.74
   5  -9  -2   16.10    0.61
   5  -9  -2   16.21    1.33
   5  -9  -2   16.24    0.61
   5  -9  -2   16.62    0.70
   5   9  -2   13.62    1.18
   5   9  -2   15.88    0.72
  -5   9   2   15.23    0.70
  -5   9   2   16.31    0.57
   5   9  -2   15.61    0.66
  -5   9   2   16.36    0.70
  -4  -9   2   -0.09    0.21
   4  -9  -2    0.09    0.20
  -4  -9   2    0.18    0.19
   4  -9  -2   -0.09    0.12
   4  -9  -2    0.15    0.14
   4  -9  -2    0.42    0.43
   4   9  -2    0.13    0.25
   4   9  -2    0.25    0.17
  -4   9   2   -0.04    0.24
   4   9  -2   -0.25    0.33
  -4   9   2    0.13    0.13
   3  -9  -2    1.70    0.39
   3  -9  -2    1.15    0.16
   3  -9  -2    1.08    0.23
   3  -9  -2    0.88    0.14
  -3  -9   2    1.40    0.23
  -3  -9   2    1.02    0.25
   3   9  -2    1.21    0.22
   3   9  -2    1.10    0.18
   3   9  -2    1.31    0.33
  -3   9   2    1.57    0.38
  -3   9   2    1.25    0.30
  -3   9   2    1.14    0.17
   2  -9  -2    5.69    0.28
  -2  -9   2    5.62    0.37
   2  -9  -2    5.91    0.36
   2  -9  -2    5.73    0.29
  -2  -9   2    5.17    0.43
  -2  -9   2    4.83    0.45
   2  -9  -2    5.26    0.49
   2   9  -2    6.05    0.52
  -2   9   2    6.11    0.51
   2   9  -2    5.60    0.31
   2   9  -2    4.55    0.61
  -2   9   2    5.71    0.34
  -2   9   2    5.24    0.53
  -2   9   2    3.94    0.52
   2   9  -2    5.66    0.34
   1  -9  -2   46.45    1.62
  -1  -9   2   45.88    1.50
  -1  -9   2   44.53    1.56
   1  -9  -2   46.40    1.41
   1  -9  -2   45.60    1.47
  -1  -9   2   47.54    1.50
  -1   9   2   46.58    1.54
   1   9  -2   45.29    1.57
   1   9  -2   46.20    1.44
  -1   9   2   46.13    1.44
  -1   9   2   45.15    1.48
  -1   9   2   46.94    1.46
  -1   9   2   43.55    1.71
   1   9  -2   47.00    1.65
   1   9  -2   42.68    2.61
  -1   9   2   44.17    3.22
  -1   9   2   46.31    1.55
  -1   9   2   46.99    2.43
   1   9  -2   45.20    2.27
   0  -9  -2   66.78    2.14
   0  -9  -2   68.17    2.04
   0  -9  -2   66.71    2.10
   0  -9   2   67.85    2.10
   0  -9  -2   67.08    2.26
   0  -9   2   66.53    2.12
   0  -9  -2   69.95    2.07
   0  -9  -2   66.44    2.05
   0   9   2   64.15    2.85
   0   9  -2   68.41    2.95
   0   9  -2   67.46    2.99
   0   9   2   68.29    2.17
   0   9  -2   67.86    2.16
   0   9   2   70.36    2.31
   0   9  -2   62.97    3.20
   0   9  -2   67.98    2.09
   0   9  -2   70.46    2.08
   0   9   2   66.62    3.25
   0   9   2   68.65    2.09
   0   9  -2   70.48    2.31
   0   9   2   68.96    2.08
  -1  -9  -2    0.44    0.19
  -1  -9  -2    0.16    0.23
  -1  -9  -2    0.24    0.23
  -1  -9  -2    0.41    0.21
  -1  -9  -2    0.01    0.27
   1  -9   2    0.09    0.13
   1  -9   2    0.25    0.17
   1   9   2    0.27    0.14
  -1   9  -2    0.56    0.34
  -1   9  -2    0.92    0.88
  -1   9  -2    0.47    0.23
   1   9   2    0.43    0.25
  -1   9  -2    1.01    1.00
   1   9   2    1.05    0.88
  -1   9  -2    0.34    0.16
   1   9   2    0.54    0.27
   1   9   2    0.31    0.14
  -1   9  -2    0.18    0.25
  -1   9  -2    0.26    0.17
   2  -9   2   11.31    0.52
  -2  -9  -2   12.16    0.60
  -2  -9  -2   11.93    0.58
   2  -9   2   11.37    0.46
   2  -9   2   11.81    0.45
   2  -9   2   11.76    0.71
  -2  -9  -2   10.23    0.63
   2   9   2   11.81    0.71
   2   9   2   11.64    0.70
  -2   9  -2   12.63    0.63
   2   9   2   11.26    0.50
   2   9   2   11.63    0.50
  -2   9  -2   11.81    0.53
  -3  -9  -2    4.42    0.51
   3  -9   2    4.76    0.65
  -3  -9  -2    4.35    0.44
   3  -9   2    4.02    0.28
   3  -9   2    3.76    0.36
  -3  -9  -2    4.36    0.40
  -3   9  -2    4.70    0.33
   3   9   2    4.80    0.60
   3   9   2    3.98    0.59
   3   9   2    4.12    0.34
   4  -9   2   26.94    1.38
  -4  -9  -2   29.12    1.10
  -4  -9  -2   28.29    1.14
   4  -9   2   29.65    1.05
   4  -9   2   28.74    0.97
   4  -9   2   28.94    0.98
  -4   9  -2   28.30    1.10
   4   9   2   28.22    1.34
  -4   9  -2   28.33    0.99
   4   9   2   28.80    1.01
   4   9   2   28.37    1.01
   5  -9   2    0.48    0.16
   5  -9   2    0.26    0.23
   5  -9   2    0.30    0.13
  -5   9  -2    0.56    0.26
   5   9   2    0.42    0.19
   5   9   2    0.43    0.20
   6  -9   2    1.01    0.21
   6  -9   2    0.68    0.18
  -6  -9  -2    0.75    0.20
   6  -9   2    0.80    0.14
   6   9   2    0.62    0.26
  -6   9  -2    0.73    0.32
  -6   9  -2    0.82    0.25
   6   9   2    0.71    0.21
  -6 -10   2    2.95    0.30
   6 -10  -2    2.35    0.22
   6 -10  -2    2.72    0.32
   6 -10  -2    2.22    0.30
  -6  10   2    2.88    0.28
  -6  10   2    2.68    0.32
   5 -10  -2    2.85    0.41
   5 -10  -2    2.97    0.25
  -5 -10   2    2.59    0.33
   5 -10  -2    2.46    0.28
  -5 -10   2    2.89    0.38
  -5  10   2    2.00    0.34
   5  10  -2    2.65    0.33
   5  10  -2    2.41    0.28
  -5  10   2    2.83    0.34
   4 -10  -2    0.96    0.17
   4 -10  -2    0.65    0.51
  -4 -10   2    1.23    0.23
   4 -10  -2    0.64    0.21
   4 -10  -2    1.14    0.20
  -4 -10   2    0.58    0.23
  -4  10   2    1.16    0.28
  -4  10   2    1.29    0.19
   4  10  -2    1.33    0.26
   4  10  -2    1.15    0.21
   4  10  -2    1.48    0.46
  -3 -10   2    2.60    0.39
   3 -10  -2    3.55    0.26
  -3 -10   2    3.80    0.35
   3 -10  -2    3.27    0.35
   3 -10  -2    3.13    0.52
   3 -10  -2    3.47    0.27
  -3  10   2    3.51    0.36
   3  10  -2    3.30    0.30
  -3  10   2    3.20    0.46
   3  10  -2    3.70    0.60
  -3  10   2    3.66    0.44
   3  10  -2    3.48    0.35
  -2 -10   2   12.58    0.63
   2 -10  -2   12.73    0.82
  -2 -10   2   11.85    0.61
   2 -10  -2   13.00    0.49
   2 -10  -2   12.86    0.50
   2  10  -2   11.81    0.53
  -2  10   2   11.98    0.54
   2  10  -2   12.13    0.76
  -2  10   2   12.28    0.66
   2  10  -2   12.77    0.71
   2  10  -2   12.89    0.53
   1 -10  -2    4.95    0.39
  -1 -10   2    5.21    0.52
  -1 -10   2    5.52    0.67
  -1 -10   2    5.91    0.38
   1 -10  -2    5.36    0.36
   1 -10  -2    5.76    0.32
   1 -10  -2    5.69    0.29
   1 -10  -2    5.48    0.62
   1 -10  -2    5.44    0.30
   1  10  -2    5.73    0.59
   1  10  -2    6.10    0.35
  -1  10   2    5.84    0.45
  -1  10   2    5.39    0.39
  -1  10   2    5.27    0.38
  -1  10   2    5.87    0.46
  -1  10   2    5.12    0.37
  -1  10   2    3.03    1.50
   1  10  -2    6.07    0.34
   1  10  -2    5.59    0.48
  -1  10   2    6.34    0.78
   0 -10  -2   23.90    1.02
   0 -10   2   24.39    0.99
   0 -10  -2   25.16    0.91
   0 -10   2   25.75    0.91
   0 -10  -2   26.12    0.96
   0 -10  -2   25.51    0.86
   0 -10   2   27.10    0.94
   0  10   2   25.55    1.18
   0  10  -2   25.40    0.88
   0  10  -2   21.06    2.52
   0  10   2   20.79    2.37
   0  10   2   24.69    0.98
   0  10  -2   25.88    0.90
   0  10  -2   25.49    0.97
   0  10   2   25.70    0.96
   0  10  -2   27.49    2.49
   0  10  -2   29.13    1.33
   0  10  -2   26.15    1.15
   0  10   2   25.44    0.89
   0  10   2   24.87    0.87
   1 -10   2    3.50    0.31
   1 -10   2    3.16    0.30
  -1 -10  -2    3.85    0.43
  -1 -10  -2    3.26    0.45
   1 -10   2    3.86    0.27
  -1 -10  -2    3.65    0.41
  -1  10  -2    2.95    0.31
  -1  10  -2    3.38    0.35
  -1  10  -2    3.09    0.40
  -1  10  -2    2.16    1.66
  -1  10  -2    3.61    0.55
   1  10   2    4.16    0.44
  -1  10  -2    2.96    0.38
   1  10   2    3.26    0.29
   1  10   2    2.99    0.48
  -2 -10  -2    7.13    0.49
   2 -10   2    7.53    0.36
  -2 -10  -2    6.63    0.65
   2 -10   2    6.99    0.41
  -2 -10  -2    6.41    0.50
   2 -10   2    6.97    0.34
   2 -10   2    6.27    0.73
  -2  10  -2    5.72    0.71
   2  10   2    6.73    0.39
   2  10   2    6.92    0.68
  -2  10  -2    6.93    0.41
  -3 -10  -2    0.85    0.26
   3 -10   2    0.78    0.20
  -3 -10  -2    0.75    0.25
   3 -10   2    0.90    0.17
   3 -10   2    0.93    0.17
  -3 -10  -2    1.15    0.33
  -3  10  -2    0.95    0.21
   3  10   2    0.52    0.18
   3  10   2    1.01    0.37
   3  10   2    1.22    0.22
  -4 -10  -2    1.47    0.33
   4 -10   2    1.34    0.22
   4 -10   2    0.92    0.15
  -4 -10  -2    1.51    0.27
   4 -10   2    1.09    0.22
   4  10   2    1.31    0.23
   4  10   2    1.39    0.22
   4  10   2    2.38    0.59
  -4  10  -2    1.37    0.21
   5 -10   2    1.63    0.26
   5 -10   2    1.19    0.16
   5 -10   2    1.09    0.20
  -5 -10  -2    0.80    0.19
   5  10   2    0.80    0.29
   5  10   2    1.39    0.22
  -5  10  -2    1.63    0.19
   6 -10   2    0.52    0.15
   6 -10   2    0.45    0.13
  -6  10  -2    0.45    0.21
   6  10   2    0.11    0.20
  -6 -11   2    0.20    0.14
   6 -11  -2    0.01    0.12
   6 -11  -2    0.05    0.17
  -6  11   2    0.00    0.12
  -6  11   2   -0.52    0.24
   5 -11  -2   18.76    0.72
  -5 -11   2   18.22    0.76
  -5 -11   2   18.00    0.72
   5 -11  -2   18.40    0.70
   5 -11  -2   18.79    0.66
   5  11  -2   16.43    0.75
  -5  11   2   18.74    0.63
   5  11  -2   18.83    0.74
  -5  11   2   17.36    0.73
  -4 -11   2    1.20    0.25
   4 -11  -2    0.66    0.15
   4 -11  -2    0.53    0.17
  -4 -11   2    0.90    0.25
   4 -11  -2    1.32    0.73
   4 -11  -2    1.14    0.24
   4  11  -2    0.90    0.22
  -4  11   2    1.06    0.30
   4  11  -2    0.98    0.21
  -4  11   2    1.08    0.18
   4  11  -2    0.34    0.51
   3 -11  -2   16.24    0.61
   3 -11  -2   16.12    0.59
   3 -11  -2   12.58    1.21
   3 -11  -2   15.13    0.66
  -3 -11   2   15.04    0.72
  -3 -11   2   15.47    0.67
  -3  11   2   14.74    0.78
   3  11  -2   15.09    0.88
   3  11  -2   15.61    0.97
   3  11  -2   15.41    0.64
   3  11  -2   16.27    0.66
  -3  11   2   13.55    0.74
  -3  11   2   15.56    0.62
   2 -11  -2   11.00    0.45
   2 -11  -2   10.90    0.47
   2 -11  -2   11.28    0.52
  -2 -11   2   10.88    0.54
   2 -11  -2   10.67    0.91
  -2 -11   2   10.68    0.58
   2  11  -2   10.13    0.59
   2  11  -2   11.51    0.51
   2  11  -2   10.32    0.81
  -2  11   2   10.73    0.50
   2  11  -2   10.91    0.65
  -2  11   2   10.22    0.62
   1 -11  -2    0.80    0.20
   1 -11  -2    0.78    0.20
   1 -11  -2    0.39    0.45
   1 -11  -2    0.66    0.21
   1 -11  -2    0.70    0.16
  -1 -11   2    0.88    0.28
  -1 -11   2    0.83    0.22
  -1 -11   2    0.69    0.37
   1 -11  -2    0.84    0.18
   1  11  -2    0.92    0.21
   1  11  -2    0.58    0.38
  -1  11   2    1.03    0.23
  -1  11   2    0.96    0.27
  -1  11   2    0.80    0.20
  -1  11   2    0.17    0.63
   1  11  -2    0.13    0.38
  -1  11   2    0.75    0.26
   1  11  -2    0.69    0.18
  -1  11   2    0.34    0.25
   0 -11   2    0.20    0.30
   0 -11   2    0.61    0.20
   0 -11   2    0.57    0.21
   0 -11  -2    0.23    0.19
   0 -11  -2    0.36    0.41
   0 -11  -2    0.17    0.30
   0 -11  -2    0.27    0.21
   0  11  -2    0.24    0.17
   0  11  -2    0.30    0.17
   0  11   2    0.08    0.16
   0  11   2    0.22    0.17
   0  11  -2    0.44    0.31
   0  11  -2   -0.31    0.39
   0  11   2    0.15    0.24
   0  11   2    0.36    0.46
   1 -11   2   18.08    0.71
   1 -11   2   17.30    0.66
  -1 -11  -2   19.05    0.80
  -1 -11  -2   17.61    0.95
  -1  11  -2   15.06    1.24
  -1  11  -2   19.65    0.77
   1  11   2   18.55    0.72
  -1  11  -2   18.95    0.71
  -1  11  -2   17.93    0.75
   1  11   2   19.40    0.70
   1  11   2   17.72    0.81
  -1  11  -2   18.28    0.79
   1  11   2   18.08    1.05
   2 -11   2   36.38    1.26
  -2 -11  -2   36.92    1.33
   2 -11   2   37.34    1.19
  -2 -11  -2   37.88    1.37
   2 -11   2   38.59    1.69
   2 -11   2   39.01    1.22
   2  11   2   36.38    1.24
  -2  11  -2   36.42    1.36
  -2  11  -2   36.37    1.32
   2  11   2   36.56    1.33
   2  11   2   36.29    1.59
  -2  11  -2   36.62    1.27
   2  11   2   37.13    1.26
   3 -11   2    0.58    0.20
  -3 -11  -2    0.84    0.24
   3 -11   2    0.82    0.69
   3 -11   2    0.61    0.16
  -3 -11  -2    0.71    0.30
   3 -11   2    0.50    0.19
  -3  11  -2    0.32    0.17
   3  11   2    0.04    0.32
   3  11   2    0.89    0.51
   3  11   2    0.54    0.22
   3  11   2    0.73    0.20
   4 -11   2   17.61    0.69
   4 -11   2   17.27    0.71
  -4 -11  -2   16.64    0.82
   4 -11   2   17.56    0.65
  -4 -11  -2   18.19    0.78
   4  11   2   16.93    0.70
   4  11   2   15.64    1.36
   4  11   2   18.43    0.71
  -4  11  -2   17.04    0.67
  -5 -11  -2    0.13    0.16
   5 -11   2    0.07    0.19
   5 -11   2    0.54    0.14
   5 -11   2    0.26    0.16
   5  11   2    0.27    0.20
   5  11   2    0.25    0.17
  -5  11  -2    0.26    0.11
  -5 -12   2    0.40    0.20
   5 -12  -2    0.00    0.16
   5 -12  -2   -0.08    0.19
   5 -12  -2    0.05    0.13
  -5 -12   2    0.12    0.15
  -5  12   2   -0.11    0.09
   5  12  -2    0.11    0.20
  -5  12   2    0.15    0.17
   5  12  -2    0.04    0.21
  -4 -12   2   23.19    0.95
   4 -12  -2   23.13    0.89
  -4 -12   2   23.03    0.89
   4 -12  -2   23.84    0.82
   4 -12  -2   24.14    0.86
   4  12  -2   24.22    0.88
   4  12  -2   23.86    0.89
  -4  12   2   24.37    0.84
   3 -12  -2    7.54    1.31
   3 -12  -2    8.83    0.43
  -3 -12   2    8.90    0.56
  -3 -12   2    8.18    0.49
   3 -12  -2    9.01    0.48
   3  12  -2    8.87    0.47
   3  12  -2    7.60    0.67
   3  12  -2    9.08    0.98
  -3  12   2    7.04    0.57
  -3  12   2    8.19    0.43
   2 -12  -2   67.46    2.04
   2 -12  -2   66.99    2.14
  -2 -12   2   64.20    2.14
  -2 -12   2   64.52    2.11
   2 -12  -2   63.55    2.54
   2 -12  -2   66.46    2.09
   2 -12  -2   63.18    2.02
   2 -12  -2   65.97    2.06
  -2  12   2   66.94    2.08
   2  12  -2   64.88    2.10
   2  12  -2   67.51    2.54
   2  12  -2   66.95    2.09
   2  12  -2   68.02    2.20
  -2  12   2   67.34    2.18
   1 -12  -2    2.28    0.30
   1 -12  -2    2.14    0.35
   1 -12  -2    1.83    0.26
  -1 -12   2    2.99    0.34
  -1 -12   2    2.08    0.35
  -1 -12   2    2.56    0.40
  -1  12   2    1.86    0.28
  -1  12   2    3.34    0.43
  -1  12   2    1.99    0.31
   1  12  -2    2.73    0.55
   1  12  -2    2.15    0.42
   1  12  -2    2.29    0.30
   1  12  -2    2.32    0.35
  -1  12   2    2.30    0.30
   0 -12   2    6.46    0.45
   0 -12   2    6.61    0.53
   0 -12  -2    7.16    0.48
   0 -12  -2    6.82    0.43
   0 -12  -2    7.32    0.63
   0 -12   2    6.58    0.44
   0  12   2    6.20    1.01
   0  12  -2    6.56    0.58
   0  12  -2    6.99    0.42
   0  12  -2    6.47    0.97
   0  12   2    7.14    0.40
   0  12   2    6.77    0.48
   0  12   2    7.57    0.45
   0  12  -2    7.18    0.52
   1 -12   2   60.53    1.98
   1 -12   2   60.33    1.93
  -1 -12  -2   60.08    2.00
  -1 -12  -2   60.30    2.01
   1  12   2   61.94    1.95
   1  12   2   61.54    2.03
   1  12   2   60.02    2.02
   1  12   2   62.27    2.36
  -1  12  -2   60.53    1.98
   1  12   2   59.71    1.92
  -1  12  -2   61.31    2.02
  -1  12  -2   61.38    1.91
  -1  12  -2   61.47    1.97
  -2 -12  -2    4.49    0.44
   2 -12   2    4.28    0.36
   2 -12   2    4.10    0.33
  -2 -12  -2    4.62    0.49
   2  12   2    4.35    0.35
   2  12   2    4.56    0.37
  -2  12  -2    4.30    0.37
   2  12   2    4.97    0.84
  -2  12  -2    4.76    0.54
   2  12   2    4.33    0.46
  -2  12  -2    3.74    0.46
   3 -12   2   27.50    0.91
  -3 -12  -2   26.83    1.05
   3 -12   2   26.44    0.97
  -3 -12  -2   28.00    1.10
   3 -12   2   27.58    1.15
   3  12   2   25.94    1.08
   3  12   2   24.07    1.45
   3  12   2   27.19    0.96
   3  12   2   26.57    0.99
  -3  12  -2   26.40    0.97
   4 -12   2    0.32    0.16
  -4 -12  -2    0.24    0.19
   4 -12   2    0.19    0.16
   4 -12   2    0.41    0.23
  -4 -12  -2    0.31    0.26
  -4  12  -2    0.34    0.14
   4  12   2   -0.16    0.18
   4  12   2    0.18    0.17
   5 -12   2    1.27    0.28
  -5 -12  -2    0.69    0.17
   5 -12   2    1.33    0.19
   5 -12   2    0.72    0.24
  -5  12  -2    0.86    0.12
   5  12   2    1.26    0.24
   5 -13  -2    0.60    0.16
  -5 -13   2    0.49    0.16
   5 -13  -2    0.92    0.30
   5 -13  -2    0.78    0.16
   5 -13  -2    0.98    0.28
   5 -13  -2    0.54    0.27
   5  13  -2    0.55    0.19
   5  13  -2    1.25    0.25
  -5  13   2    0.59    0.15
  -5  13   2    0.61    0.10
  -4 -13   2    0.37    0.18
   4 -13  -2    0.18    0.15
  -4 -13   2    0.50    0.19
   4 -13  -2    0.18    0.16
   4  13  -2    0.42    0.20
   4  13  -2    0.06    0.17
  -4  13   2    0.10    0.10
   3 -13  -2   53.27    1.79
   3 -13  -2   53.91    1.74
   3 -13  -2   55.34    1.72
   3 -13  -2   54.20    1.76
  -3 -13   2   55.41    1.83
   3 -13  -2   55.07    1.69
  -3 -13   2   56.05    1.78
  -3  13   2   53.52    1.73
   3  13  -2   53.32    1.77
   3  13  -2   54.15    1.86
   3  13  -2   49.21    2.26
  -3  13   2   54.14    1.82
   3  13  -2   54.96    1.75
   2 -13  -2    4.42    0.36
   2 -13  -2    4.21    0.39
  -2 -13   2    4.77    0.46
  -2 -13   2    4.38    0.38
   2 -13  -2    4.61    0.33
   2 -13  -2    4.58    0.42
   2  13  -2    4.39    0.46
   2  13  -2    3.11    0.49
   2  13  -2    4.07    0.77
   2  13  -2    4.16    0.37
  -2  13   2    4.60    0.47
  -2  13   2    4.11    0.34
   1 -13  -2    6.37    0.40
  -1 -13   2    6.08    0.44
  -1 -13   2    5.49    0.56
  -1 -13   2    4.94    0.63
   1 -13  -2    5.95    0.45
   1  13  -2    6.65    0.54
   1  13  -2    6.24    0.43
  -1  13   2    6.37    0.50
   1  13  -2    5.92    0.44
  -1  13   2    6.06    0.41
   1  13  -2    6.97    1.06
   0 -13   2    8.15    0.56
   0 -13  -2    7.62    0.47
   0 -13   2    8.40    0.48
   0 -13  -2    7.56    0.51
   0  13  -2    8.13    0.56
   0  13   2    6.86    0.52
   0  13   2    7.95    0.57
   0  13  -2    7.60    0.51
   0  13   2    7.83    0.51
   0  13   2    8.00    0.46
   0  13  -2    8.02    0.45
   0  13  -2    7.78    0.60
   1 -13   2    3.26    0.41
  -1 -13  -2    2.71    0.42
   1 -13   2    3.32    0.33
  -1 -13  -2    2.56    0.42
   1  13   2    2.93    0.34
   1  13   2    2.92    0.42
   1  13   2    3.26    0.37
  -1  13  -2    2.67    0.37
  -1  13  -2    2.75    0.32
   1  13   2    3.06    0.81
  -1  13  -2    2.72    0.42
   2 -13   2   76.23    2.39
  -2 -13  -2   78.07    2.49
  -2 -13  -2   75.35    2.45
   2  13   2   75.90    2.41
  -2  13  -2   77.01    2.40
   2  13   2   79.02    2.38
   2  13   2   69.77    2.88
  -2  13  -2   76.48    2.45
   2  13   2   77.54    2.48
  -2  13  -2   77.45    2.47
   3 -13   2    1.87    0.29
  -3 -13  -2    2.20    0.36
  -3 -13  -2    1.91    0.34
   3 -13   2    1.93    0.29
   3  13   2    2.31    0.33
   3  13   2    2.24    0.31
  -3  13  -2    1.89    0.24
   3  13   2    1.35    0.44
   4 -13   2    0.91    0.34
   4 -13   2    0.53    0.17
   4 -13   2    0.73    0.17
  -4 -13  -2    0.27    0.15
  -4 -13  -2    0.54    0.28
  -4  13  -2    0.45    0.13
   4  13   2    0.32    0.16
   4  13   2    0.58    0.20
   5 -13   2    0.37    0.18
  -5 -13  -2    0.19    0.13
   5 -13   2   -0.02    0.12
  -5  13  -2    0.29    0.15
  -5  13  -2    0.17    0.09
   5  13   2    0.24    0.16
   5 -14  -2    0.83    0.20
   5 -14  -2    0.51    0.13
  -5 -14   2    0.59    0.14
   5 -14  -2    0.80    0.15
   5  14  -2    0.51    0.19
  -5  14   2    0.47    0.12
  -5  14   2    0.51    0.13
   4 -14  -2    1.12    0.19
   4 -14  -2    1.44    0.34
   4 -14  -2    1.59    0.20
  -4 -14   2    1.89    0.27
   4 -14  -2    1.20    0.18
   4 -14  -2    0.60    0.35
  -4  14   2    1.37    0.18
   4  14  -2    1.36    0.26
   4  14  -2    1.67    0.30
   4  14  -2    1.41    0.20
  -3 -14   2    4.67    0.43
   3 -14  -2    3.80    0.54
   3 -14  -2    5.10    0.36
  -3  14   2    5.07    0.46
   3  14  -2    4.67    0.36
   3  14  -2    5.62    0.53
   3  14  -2    4.39    0.41
   2 -14  -2    2.29    0.38
   2 -14  -2    2.54    0.31
   2  14  -2    2.48    0.31
  -2  14   2    2.35    0.35
  -2  14   2    3.03    0.31
   2  14  -2    2.30    0.33
   2  14  -2    1.96    0.33
   2  14  -2    1.50    0.85
   1 -14  -2   12.00    0.55
   1 -14  -2   11.06    0.61
  -1 -14   2    9.74    0.84
   1  14  -2   10.46    1.50
  -1  14   2   12.52    0.58
  -1  14   2   11.42    0.65
   1  14  -2   12.09    0.56
   1  14  -2   12.21    0.62
   1  14  -2   12.77    0.69
   0 -14  -2   10.66    0.58
   0 -14   2    9.66    0.62
   0 -14  -2   10.68    0.54
   0  14  -2    8.81    0.63
   0  14   2    9.24    0.64
   0  14  -2   10.81    0.52
   0  14  -2   11.23    0.69
   0  14  -2   10.30    0.63
   0  14   2   10.71    0.54
   0  14  -2   11.26    1.61
   0  14   2    9.87    0.61
   0  14   2    9.54    0.59
  -1 -14  -2    1.06    0.26
  -1 -14  -2    1.08    0.27
   1 -14   2    0.98    0.21
   1 -14   2    0.96    0.27
  -1  14  -2    1.17    0.31
  -1  14  -2    1.15    0.28
   1  14   2    1.22    0.22
   1  14   2    0.89    0.26
   1  14   2    1.19    0.28
  -1  14  -2    1.79    0.28
   1  14   2   -1.32    1.01
   2 -14   2    8.08    0.45
  -2 -14  -2    8.26    0.52
  -2 -14  -2    7.71    0.56
   2 -14   2    9.00    0.52
   2  14   2    7.48    0.55
   2  14   2    9.06    1.59
   2  14   2    8.42    0.46
  -2  14  -2    8.77    0.60
  -2  14  -2    8.78    0.47
   2  14   2    8.57    0.51
  -2  14  -2    8.91    0.57
  -3 -14  -2    0.21    0.17
   3 -14   2    0.21    0.14
   3 -14   2    0.47    0.20
  -3 -14  -2    0.44    0.26
   3  14   2    0.51    0.19
   3  14   2    0.41    0.21
  -3  14  -2    0.58    0.15
   3  14   2    0.63    0.28
   4 -14   2    1.74    0.23
   4 -14   2    0.98    0.18
  -4 -14  -2    0.90    0.31
  -4 -14  -2    1.54    0.26
   4  14   2    1.39    0.27
   4  14   2    1.52    0.20
  -4  14  -2    1.19    0.16
   4 -15  -2    0.71    0.15
   4 -15  -2    0.69    0.15
  -4 -15   2    1.29    0.23
  -4  15   2    0.68    0.11
   4  15  -2    1.44    0.28
  -4  15   2    1.20    0.18
   4  15  -2    1.09    0.52
   4  15  -2    1.21    0.28
   3 -15  -2    2.06    0.31
  -3 -15   2    1.75    0.30
   3 -15  -2    1.82    0.26
  -3  15   2    1.61    0.21
  -3  15   2    1.72    0.29
   3  15  -2    2.39    0.28
   3  15  -2    1.64    0.25
   2 -15  -2    4.47    0.57
   2 -15  -2    4.40    0.44
  -2 -15   2    4.49    0.41
   2  15  -2    4.65    0.35
   2  15  -2    4.31    0.45
   2  15  -2    4.59    0.47
  -2  15   2    4.51    0.33
  -2  15   2    4.43    0.41
   1 -15  -2    3.23    0.41
   1 -15  -2    3.67    0.33
   1  15  -2    3.20    0.45
   1  15  -2    3.02    0.45
   1  15  -2    3.22    0.33
  -1  15   2    2.48    0.35
  -1  15   2    3.16    0.37
   0 -15  -2    3.38    0.41
   0 -15   2    3.67    0.55
   0  15   2    3.36    0.40
   0  15  -2    3.62    0.42
   0  15  -2    4.21    0.38
   0  15  -2    3.57    0.44
   0  15   2    4.25    0.43
   0  15   2    2.97    0.37
   1 -15   2    5.34    0.56
  -1 -15  -2    6.55    0.51
   1  15   2    5.90    0.50
   1  15   2    6.05    0.40
  -1  15  -2    6.99    0.51
   1  15   2    7.48    0.51
  -1  15  -2    6.10    0.50
  -1  15  -2    5.63    0.63
  -2 -15  -2    1.53    0.27
   2 -15   2    2.38    0.26
  -2 -15  -2    2.44    0.34
   2  15   2    2.57    0.32
  -2  15  -2    2.11    0.28
   2  15   2    2.38    0.38
   2  15   2    2.44    0.31
  -2  15  -2    2.25    0.32
  -3 -15  -2    1.93    0.30
  -3 -15  -2    2.47    0.29
   3 -15   2    3.07    0.32
   3 -15   2    2.65    0.26
   3  15   2    2.72    0.29
   3  15   2    3.06    0.49
  -3  15  -2    2.44    0.24
  -4 -15  -2    0.04    0.13
   4 -15   2   -0.01    0.14
   4 -15   2    0.17    0.12
   4  15   2    0.10    0.15
  -4  15  -2    0.15    0.10
  -3 -16   2    0.80    0.19
   3 -16  -2    0.88    0.18
   3 -16  -2    0.91    0.20
   3  16  -2    0.96    0.21
  -3  16   2    0.99    0.28
  -3  16   2    0.60    0.14
   3  16  -2    0.60    0.18
   3  16  -2    0.61    0.26
   2 -16  -2    0.35    0.17
   2 -16  -2    0.26    0.16
  -2 -16   2    0.32    0.23
   2  16  -2    0.26    0.16
  -2  16   2    0.25    0.19
   2  16  -2    0.07    0.24
   2  16  -2    0.38    0.25
   2  16  -2    0.74    0.21
  -2  16   2    0.29    0.14
   1 -16  -2    0.71    0.19
   1 -16  -2    0.96    0.21
  -1  16   2    0.38    0.19
   1  16  -2    0.98    0.25
   1  16  -2    0.72    0.22
  -1  16   2    0.99    0.25
   1  16  -2    0.89    0.19
   1  16  -2    1.73    0.33
   0 -16   2    0.55    0.28
   0 -16  -2    0.10    0.18
   0  16  -2    0.06    0.22
   0  16  -2    0.55    0.25
   0  16  -2   -0.30    0.19
   0  16   2    0.15    0.28
   0  16   2   -0.15    0.18
  -1 -16  -2    0.13    0.22
   1 -16   2    0.25    0.20
   1 -16   2   -0.20    0.22
   1  16   2    0.63    0.34
   1  16   2   -0.08    0.20
  -1  16  -2    0.25    0.22
   1  16   2    0.31    0.18
  -1  16  -2    0.13    0.21
  -1  16  -2    0.12    0.18
   2 -16   2    0.94    0.19
   2 -16   2    1.46    0.24
  -2 -16  -2    1.15    0.28
   2  16   2    0.40    0.29
   2  16   2    0.95    0.19
   2  16   2    1.22    0.24
  -2  16  -2    0.83    0.27
  -2  16  -2    0.70    0.16
   3 -16   2    1.30    0.17
  -3 -16  -2    1.01    0.31
   3 -16   2    1.38    0.20
   3  16   2    1.15    0.42
   3  16   2    0.81    0.30
   3  16   2    1.14    0.20
  -3  16  -2    1.36    0.17
  -3 -17   2    0.54    0.23
   3 -17  -2    0.17    0.14
   3 -17  -2    0.16    0.14
  -3  17   2    0.06    0.20
   3  17  -2    0.09    0.16
  -3  17   2    0.15    0.10
   3  17  -2    0.13    0.21
   2 -17  -2    2.61    0.28
   2 -17  -2    2.79    0.27
   2  17  -2    3.17    0.33
  -2  17   2    2.60    0.24
  -2  17   2    2.79    0.32
   2  17  -2    2.09    0.37
   1 -17  -2    0.60    0.18
  -1  17   2    0.31    0.18
  -1  17   2    0.79    0.17
   1  17  -2    0.31    0.16
   1  17  -2    0.04    0.23
   0 -17  -2    0.25    0.20
   0  17   2    0.24    0.27
   0  17   2    0.23    0.20
   0  17  -2    0.59    0.23
   0  17  -2    0.56    0.18
   1 -17   2    1.99    0.30
  -1 -17  -2    1.42    0.24
   1  17   2    1.21    0.24
  -1  17  -2    1.36    0.25
   1  17   2    1.62    0.27
  -1  17  -2    2.27    0.26
  -2 -17  -2   -0.59    0.46
   2 -17   2    0.31    0.29
   2 -17   2   -0.01    0.21
   2  17   2    0.36    0.19
   2  17   2    0.18    0.20
  -2  17  -2    0.16    0.13
  -2  17  -2    0.64    0.29
   1 -18  -2    5.64    0.37
  -1  18   2    7.32    0.39
  -1  18   2    6.92    0.36
   1  18  -2    6.58    0.37
   0 -18  -2    3.88    0.35
   0  18  -2    4.84    0.36
  -1 -18  -2    5.05    0.41
  -1  18  -2    4.11    0.42
  -1  18  -2    4.98    0.38
   1  18   2    4.44    0.34
  -7   0   3    0.00    0.19
  -6   0   3    0.13    0.22
  -6   0   3   -0.01    0.21
  -5   0   3   -0.25    0.21
  -5   0   3    0.07    0.19
  -5   0   3   -0.30    0.29
   4   0  -3    0.19    0.21
  -4   0   3   -0.03    0.23
   4   0  -3    0.00    0.09
  -4   0   3   -0.13    0.27
  -4   0   3    0.12    0.18
   3   0  -3   -0.04    0.06
   3   0  -3   -0.07    0.09
   3   0  -3   -0.29    0.34
   2   0  -3    0.02    0.12
   2   0  -3   -0.04    0.04
   2   0  -3    0.02    0.20
   2   0  -3   -0.04    0.06
  -1   0   3    0.01    0.05
  -1   0   3   -0.07    0.10
  -1   0   3   -0.13    0.15
   1   0  -3   -0.01    0.12
   1   0  -3    0.01    0.17
   1   0  -3   -0.06    0.09
   1   0  -3    0.02    0.05
   0   0  -3   -0.03    0.06
   0   0   3    0.04    0.08
   0   0   3   -0.10    0.14
   0   0  -3    0.08    0.14
   0   0   3   -0.01    0.17
   0   0  -3    0.02    0.18
   0   0  -3   -0.06    0.05
  -1   0  -3   -0.04    0.18
   1   0   3    0.10    0.09
   1   0   3    0.39    0.19
  -1   0  -3   -0.04    0.24
   1   0   3   -0.12    0.20
  -1   0  -3   -0.06    0.10
   2   0   3   -0.02    0.11
   2   0   3   -0.06    0.07
   2   0   3    0.41    0.25
  -2   0  -3    0.23    0.21
   2   0   3   -0.29    0.31
  -2   0  -3   -0.22    0.29
   3   0   3   -0.10    0.45
   3   0   3   -0.04    0.15
   3   0   3    0.13    0.09
   3   0   3   -0.40    0.55
   3   0   3   -0.02    0.15
  -3   0  -3   -0.21    0.25
   4   0   3    0.25    0.16
   4   0   3   -0.07    0.20
   4   0   3   -0.07    0.11
  -4   0  -3    0.13    0.24
  -4   0  -3   -0.01    0.27
   5   0   3    0.04    0.17
  -5   0  -3    0.11    0.24
   5   0   3   -0.24    0.33
  -5   0  -3    0.10    0.14
  -5   0  -3    0.04    0.26
   5   0   3   -0.20    0.13
   6   0   3   -0.03    0.15
   6   0   3    0.06    0.17
  -6   0  -3    0.20    0.24
  -7   0  -3    0.09    0.14
   7   0   3   -0.11    0.17
  -7  -1   3    0.03    0.19
  -7   1   3    0.09    0.19
   6  -1  -3    3.75    0.32
  -6  -1   3    3.62    0.39
  -6  -1   3    3.32    0.41
  -6   1   3    3.29    0.37
  -6   1   3    3.10    0.38
   5  -1  -3    2.54    0.24
  -5  -1   3    2.00    0.31
  -5  -1   3    1.92    0.26
  -5   1   3    2.29    0.34
  -5   1   3    2.26    0.32
  -5   1   3    2.00    0.39
  -4  -1   3    8.35    0.46
  -4  -1   3    8.19    0.51
  -4  -1   3    8.38    0.51
  -4  -1   3    7.28    0.60
   4  -1  -3    8.39    0.37
   4   1  -3    8.00    0.29
   4   1  -3    8.53    0.35
  -4   1   3    7.72    0.48
  -4   1   3    7.32    0.53
   4   1  -3    8.43    1.41
  -4   1   3    8.03    0.44
   3  -1  -3   14.57    0.50
   3  -1  -3   14.47    0.57
   3  -1  -3   14.59    0.85
   3   1  -3   12.60    0.92
   2  -1  -3   74.40    2.28
   2  -1  -3   80.66    2.42
   2  -1  -3   80.85    2.56
   2  -1  -3   74.59    2.31
   2   1  -3   71.15    2.24
   2   1  -3   79.15    2.33
  -2   1   3   78.05    2.50
   2   1  -3   74.58    2.57
  -2   1   3   77.32    2.36
   2   1  -3   76.47    2.25
  -2   1   3   79.19    2.36
  -1  -1   3  114.51    3.54
   1  -1  -3  108.97    3.34
   1  -1  -3  106.98    3.31
  -1  -1   3  115.18    3.40
   1  -1  -3  113.23    3.57
   1  -1  -3  108.40    3.44
   1  -1  -3  124.91    3.29
   1   1  -3  109.83    3.29
  -1   1   3  115.30    3.53
   1   1  -3  110.81    3.41
   1   1  -3  114.16    3.54
  -1   1   3  111.10    3.30
   1   1  -3  107.52    3.31
   0  -1  -3   91.22    2.88
   0  -1   3  102.05    3.07
   0  -1   3   98.87    2.93
   0  -1  -3   96.82    3.22
   0  -1  -3  100.09    3.08
   0  -1  -3   98.51    2.93
   0  -1   3  103.59    3.13
   0  -1  -3   94.53    2.88
   0   1  -3   98.57    3.14
   0   1   3  102.60    3.07
   0   1  -3   97.08    2.92
   0   1  -3   98.02    3.07
   0   1  -3   93.74    2.87
   0   1   3   97.50    2.94
   0   1   3  105.47    3.19
  -1  -1  -3   99.38    3.10
   1  -1   3   93.52    2.85
   1  -1   3   99.67    3.10
   1  -1   3   95.57    2.92
  -1  -1  -3   95.41    2.86
  -1  -1  -3  100.17    2.90
   1  -1   3   99.32    3.10
   1   1   3   97.47    3.22
  -1   1  -3   96.05    2.86
   1   1   3   96.10    2.92
   1   1   3   98.84    3.09
   1   1   3   91.78    2.91
  -1   1  -3   97.77    3.18
  -1   1  -3   97.48    2.91
  -1   1  -3   98.04    3.10
   2  -1   3   19.52    0.96
  -2  -1  -3   19.93    0.99
   2  -1   3   20.22    0.74
   2  -1   3   20.89    0.95
   2   1   3   19.13    0.94
  -2   1  -3   19.98    0.76
  -2   1  -3   21.16    1.02
   2   1   3   21.12    0.75
   2   1   3   18.35    1.12
   2   1   3   20.14    0.65
  -3  -1  -3   58.83    1.95
   3  -1   3   62.12    1.96
   3  -1   3   60.69    2.33
   3  -1   3   60.91    1.83
   3  -1   3   61.91    2.17
   3  -1   3   60.48    1.82
  -3  -1  -3   60.08    1.87
  -3  -1  -3   59.62    1.95
   3   1   3   57.85    1.83
   3   1   3   58.93    2.57
   3   1   3   61.07    1.82
   3   1   3   60.11    2.30
   3   1   3   59.46    1.94
  -3   1  -3   59.23    1.95
   4  -1   3    2.44    0.22
  -4  -1  -3    2.22    0.33
   4  -1   3    1.59    0.55
  -4  -1  -3    2.35    0.35
   4  -1   3    2.01    0.25
   4  -1   3    2.28    0.39
   4   1   3    2.20    0.22
   4   1   3    2.21    0.37
   4   1   3    2.15    0.30
  -4   1  -3    2.26    0.36
  -4   1  -3    2.41    0.34
   5  -1   3   85.83    2.60
   5  -1   3   83.00    2.85
  -5  -1  -3   85.86    2.75
   5  -1   3   85.35    2.60
  -5  -1  -3   87.65    2.75
   5   1   3   82.77    2.61
   5   1   3   84.31    2.84
  -5   1  -3   87.24    2.75
   5   1   3   86.18    2.60
  -5   1  -3   85.73    2.77
  -5   1  -3   86.13    2.55
   6  -1   3    2.93    0.30
   6  -1   3    2.45    0.28
   6   1   3    3.12    0.30
  -6   1  -3    3.27    0.53
   6   1   3    3.41    0.32
  -7  -1  -3    1.60    0.25
   7  -1   3    1.75    0.27
   7   1   3    1.24    0.20
  -7   1  -3    1.75    0.25
  -7  -2   3   -0.02    0.21
  -7   2   3    0.11    0.18
  -7   2   3   -0.26    0.23
   6  -2  -3   -0.35    0.45
  -6  -2   3    0.62    0.24
   6  -2  -3    0.22    0.16
  -6  -2   3    0.23    0.28
  -6   2   3    0.66    0.23
  -6   2   3    0.89    0.24
  -5  -2   3    9.66    0.51
  -5  -2   3   10.12    0.66
   5  -2  -3    9.47    0.39
  -5  -2   3    9.41    0.57
  -5  -2   3    9.24    0.54
  -5   2   3    9.08    0.52
  -5   2   3    9.13    0.49
  -4  -2   3    0.77    0.27
  -4  -2   3    0.66    0.23
  -4  -2   3    0.98    0.29
   4  -2  -3    0.48    0.11
  -4  -2   3    0.45    0.21
   4  -2  -3    0.54    0.15
   4   2  -3    1.27    0.97
  -4   2   3    0.89    0.24
  -4   2   3    1.31    0.31
  -4   2   3    0.53    0.20
   3  -2  -3    4.46    0.19
   3  -2  -3    4.86    0.60
   3  -2  -3    4.50    0.48
   3   2  -3    3.70    0.61
   2  -2  -3   36.16    1.25
   2  -2  -3   36.74    1.44
   2  -2  -3   38.05    1.19
   2  -2  -3   36.40    1.13
  -2   2   3   39.34    1.37
  -2   2   3   38.69    1.33
   2   2  -3   37.07    1.13
  -2   2   3   38.43    1.32
   2   2  -3   38.51    1.14
   2   2  -3   40.30    1.52
   2   2  -3   38.71    1.21
  -1  -2   3  394.48   11.69
  -1  -2   3  395.63   11.52
   1  -2  -3  372.90   11.71
   1  -2  -3  380.14   11.60
  -1   2   3  404.66   11.44
   1   2  -3  411.22   11.70
   1   2  -3  374.82   11.43
   1   2  -3  401.54   11.55
  -1   2   3  408.61   11.68
   0  -2   3   35.06    1.27
   0  -2   3   33.94    1.23
   0  -2  -3   32.89    1.09
   0  -2  -3   34.27    1.25
   0  -2  -3   35.55    1.05
   0  -2   3   34.67    1.09
   0  -2  -3   33.98    1.03
   0   2   3   33.92    1.38
   0   2  -3   34.66    1.03
   0   2  -3   33.42    1.23
   0   2   3   33.48    1.05
   0   2   3   34.55    1.11
   0   2   3   36.42    1.25
   0   2  -3   34.95    1.09
   0   2  -3   35.30    1.30
   1  -2   3    6.94    0.47
   1  -2   3    6.56    0.32
  -1  -2  -3    5.98    0.48
  -1  -2  -3    7.03    0.32
  -1  -2  -3    6.85    0.28
   1  -2   3    6.38    0.48
   1  -2   3    6.88    0.26
  -1   2  -3    6.39    0.27
  -1   2  -3    6.77    0.33
   1   2   3    6.45    0.48
  -1   2  -3    7.33    0.54
   1   2   3    6.82    0.26
   1   2   3    7.09    0.34
   1   2   3    6.45    0.67
  -1   2  -3    6.72    0.54
   2  -2   3   29.48    0.94
  -2  -2  -3   26.74    1.01
  -2  -2  -3   28.45    1.27
   2  -2   3   30.14    1.16
   2  -2   3   30.67    1.04
   2  -2   3   30.60    0.93
   2  -2   3   31.15    1.33
  -2   2  -3   30.50    0.97
   2   2   3   30.69    1.03
   2   2   3   29.86    1.27
   2   2   3   27.38    1.51
  -2   2  -3   30.01    1.34
   3  -2   3    2.80    0.23
   3  -2   3    2.46    0.31
   3  -2   3    3.46    0.63
   3  -2   3    2.50    0.19
  -3  -2  -3    3.30    0.37
  -3  -2  -3    2.47    0.40
  -3  -2  -3    2.46    0.24
  -3   2  -3    2.48    0.35
   3   2   3    2.42    0.30
  -3   2  -3    2.74    0.40
   3   2   3    2.54    0.20
   3   2   3    2.59    1.01
   3   2   3    2.34    0.26
   3   2   3    2.07    0.55
   4  -2   3   14.20    0.52
  -4  -2  -3   14.24    0.71
  -4  -2  -3   14.15    0.75
   4  -2   3   12.93    0.71
   4  -2   3   12.79    0.77
   4  -2   3   13.55    0.53
  -4  -2  -3   12.74    0.69
  -4   2  -3   12.58    0.91
   4   2   3   13.46    0.56
  -4   2  -3   12.91    0.67
   4   2   3   13.55    0.52
   4   2   3   13.58    0.69
  -5  -2  -3    6.01    0.55
   5  -2   3    5.73    0.37
   5  -2   3    6.23    0.34
  -5  -2  -3    6.51    0.51
   5  -2   3    5.07    0.65
   5  -2   3    5.21    0.60
  -5   2  -3    6.33    0.49
   5   2   3    6.39    0.36
  -5   2  -3    5.58    0.32
   5   2   3    6.71    0.42
   5   2   3    4.88    0.63
   6  -2   3    9.58    0.45
   6  -2   3    8.76    0.43
   6   2   3    8.96    0.46
   6   2   3    9.12    0.45
  -7  -2  -3    0.00    0.15
   7  -2   3    0.07    0.14
   7   2   3    0.09    0.20
  -7   2  -3   -0.22    0.13
  -7  -3   3    1.31    0.25
   7  -3  -3    1.74    0.26
  -7   3   3    0.91    0.21
  -7   3   3    1.20    0.22
   6  -3  -3    1.24    0.45
   6  -3  -3    0.25    0.49
  -6  -3   3    0.15    0.25
   6  -3  -3    0.81    0.16
  -6   3   3    0.60    0.22
  -6   3   3    0.66    0.25
  -5  -3   3   15.70    0.70
   5  -3  -3   15.53    0.73
   5  -3  -3   15.18    0.56
  -5  -3   3   14.13    0.69
  -5  -3   3   16.53    0.77
  -5  -3   3   15.89    0.67
  -5   3   3   14.76    0.68
  -5   3   3   15.14    0.66
  -4  -3   3    1.03    0.24
  -4  -3   3    0.96    0.27
   4  -3  -3    0.92    0.18
   4  -3  -3    0.89    0.11
  -4  -3   3    1.57    0.31
  -4  -3   3    0.82    0.23
  -4   3   3    0.77    0.31
  -4   3   3    1.07    0.16
  -4   3   3    1.19    0.23
  -4   3   3    1.16    0.26
   4   3  -3    1.65    1.18
   3  -3  -3   39.99    1.22
   3  -3  -3   40.40    1.31
   3   3  -3   40.53    1.21
  -3   3   3   40.80    1.51
  -3   3   3   41.46    1.48
   2  -3  -3   28.77    0.92
   2  -3  -3   29.78    1.15
   2  -3  -3   31.81    1.24
   2  -3  -3   31.43    1.00
   2   3  -3   30.43    0.96
   2   3  -3   31.17    0.94
  -2   3   3   30.62    1.17
  -2   3   3   31.75    1.19
   2   3  -3   29.81    1.35
   2   3  -3   31.02    1.06
  -2   3   3   29.94    1.20
   1  -3  -3   81.55    2.44
  -1  -3   3   82.41    2.54
   1  -3  -3   84.58    2.65
   1  -3  -3   78.42    2.37
   1   3  -3   77.51    2.36
   1   3  -3   77.98    2.56
  -1   3   3   85.93    2.73
  -1   3   3   80.10    2.61
   1   3  -3   82.14    2.41
   1   3  -3   77.35    2.44
   0  -3   3    0.97    0.24
   0  -3  -3    0.66    0.25
   0  -3   3    0.85    0.13
   0  -3  -3    0.79    0.10
   0  -3   3    0.52    0.19
   0  -3  -3    0.74    0.12
   0  -3  -3    0.63    0.09
   0   3  -3    0.54    0.22
   0   3  -3    0.75    0.13
   0   3   3    0.92    0.22
   0   3  -3    0.71    0.10
   0   3   3    0.70    0.13
   0   3  -3    0.38    0.22
   0   3   3    0.69    0.09
   0   3   3    0.50    0.35
  -1  -3  -3   25.37    0.86
  -1  -3  -3   25.19    0.81
   1  -3   3   24.69    1.07
   1  -3   3   26.45    1.04
   1  -3   3   26.40    0.88
   1  -3   3   26.25    0.80
   1   3   3   26.28    1.08
  -1   3  -3   25.12    1.08
  -1   3  -3   24.65    1.09
   1   3   3   24.87    0.80
  -1   3  -3   25.48    0.88
  -1   3  -3   24.54    0.81
  -1   3  -3   25.32    0.80
   1   3   3   26.05    0.89
   2  -3   3   40.64    1.32
  -2  -3  -3   38.62    1.22
   2  -3   3   37.31    1.19
   2  -3   3   39.03    1.59
   2  -3   3   40.65    1.40
   2  -3   3   40.51    1.20
  -2  -3  -3   36.60    1.58
   2   3   3   37.23    1.21
  -2   3  -3   35.87    1.64
  -2   3  -3   38.38    1.33
   2   3   3   40.66    1.20
   2   3   3   35.94    1.98
   2   3   3   41.10    1.31
   2   3   3   37.79    1.76
   3  -3   3    9.71    1.12
   3  -3   3   11.25    0.57
  -3  -3  -3   10.96    0.47
  -3  -3  -3   11.35    0.64
   3  -3   3   11.56    0.44
  -3  -3  -3   10.82    0.65
  -3  -3  -3   11.58    0.61
   3  -3   3   11.02    0.42
   3   3   3   11.29    0.47
  -3   3  -3   10.74    0.60
   3   3   3   11.37    0.55
   3   3   3   10.51    1.01
  -3   3  -3   10.51    0.60
   3   3   3    8.64    1.45
   3   3   3   11.09    0.43
   4  -3   3    1.38    0.33
   4  -3   3    1.06    0.16
  -4  -3  -3    1.49    0.35
  -4  -3  -3    1.35    0.30
   4  -3   3    0.89    0.29
   4  -3   3    1.24    0.18
  -4  -3  -3    1.65    0.32
   4   3   3    0.98    0.16
   4   3   3    0.73    0.19
   4   3   3    0.87    0.28
  -4   3  -3    1.12    0.27
  -5  -3  -3   10.34    0.61
   5  -3   3    9.84    0.61
   5  -3   3    9.76    0.48
   5  -3   3   10.32    0.46
  -5  -3  -3    9.84    0.66
   5  -3   3    9.10    0.79
   5   3   3   10.07    0.75
   5   3   3    9.92    0.51
  -5   3  -3   10.94    0.61
   5   3   3   10.00    0.47
  -5   3  -3   10.34    0.43
   6  -3   3    4.88    0.32
   6  -3   3    4.34    0.32
   6  -3   3    3.50    0.46
  -6  -3  -3    4.58    0.42
   6   3   3    3.45    0.35
  -6   3  -3    4.54    0.39
   6   3   3    4.75    0.35
  -7  -3  -3    0.24    0.16
   7  -3   3    0.32    0.14
   7   3   3    0.11    0.22
  -7   3  -3    0.09    0.14
  -7  -4   3    0.04    0.25
   7  -4  -3    0.38    0.22
   7  -4  -3    0.25    0.23
  -7   4   3    0.59    0.20
  -7   4   3    0.30    0.17
   6  -4  -3    1.32    0.18
  -6  -4   3    1.29    0.33
   6  -4  -3    1.32    0.22
   6  -4  -3    0.81    0.57
  -6  -4   3    1.60    0.33
  -6   4   3    1.51    0.27
  -6   4   3    0.82    0.24
   5  -4  -3    0.02    0.18
  -5  -4   3    0.21    0.23
   5  -4  -3   -0.03    0.26
  -5  -4   3    0.00    0.26
  -5  -4   3    0.19    0.29
   5  -4  -3   -0.01    0.11
  -5  -4   3   -0.27    0.23
  -5   4   3    0.16    0.18
  -5   4   3    0.45    0.22
   4  -4  -3   19.20    0.65
  -4  -4   3   20.61    0.79
  -4  -4   3   18.55    0.86
  -4  -4   3   19.69    0.76
  -4  -4   3   19.59    0.82
  -4   4   3   20.14    0.67
   4   4  -3   20.16    2.63
  -4   4   3   19.87    0.77
  -4   4   3   20.10    0.79
  -4   4   3   19.14    0.85
   4   4  -3   19.56    0.67
   3  -4  -3   35.10    1.09
   3  -4  -3   34.07    1.11
  -3   4   3   36.09    1.66
   3   4  -3   35.30    1.14
   3   4  -3   38.95    1.92
  -3   4   3   35.74    1.24
   2  -4  -3    1.17    0.20
  -2   4   3    1.04    0.39
   2   4  -3    1.61    0.25
   2   4  -3    1.63    0.44
  -2   4   3    2.10    0.40
   2   4  -3    1.19    0.25
  -2   4   3    1.40    0.31
   2   4  -3    1.25    0.11
   2   4  -3    0.98    0.22
   2   4  -3    1.48    0.16
   1  -4  -3    0.03    0.06
   1  -4  -3    0.80    0.29
   1  -4  -3   -0.05    0.09
  -1   4   3   -0.02    0.23
   1   4  -3    0.13    0.09
  -1   4   3    0.10    0.13
   1   4  -3    0.21    0.06
   1   4  -3   -0.19    0.21
   1   4  -3    0.22    0.27
  -1   4   3    0.31    0.32
   1   4  -3    0.15    0.20
   0  -4  -3  138.72    4.35
   0  -4  -3  152.34    4.69
   0  -4  -3  146.21    4.34
   0  -4   3  151.02    4.63
   0  -4  -3  150.85    4.43
   0  -4   3  154.68    4.42
   0   4  -3  148.94    4.66
   0   4   3  149.17    4.36
   0   4   3  146.44    4.45
   0   4  -3  146.29    4.35
   0   4  -3  147.71    4.43
   0   4  -3  152.25    4.69
   0   4   3  147.19    4.88
   0   4   3  154.55    4.67
   1  -4   3   15.92    0.87
  -1  -4  -3   15.51    0.54
  -1  -4  -3   15.73    0.61
   1  -4   3   15.53    0.54
   1  -4   3   16.26    0.63
  -1  -4  -3   14.53    0.88
   1  -4   3   16.58    0.53
   1   4   3   15.31    0.83
   1   4   3   16.40    0.64
  -1   4  -3   15.45    0.82
  -1   4  -3   16.69    0.55
  -1   4  -3   15.67    0.91
  -1   4  -3   15.42    0.63
   1   4   3   15.27    1.17
   1   4   3   17.22    0.57
   2  -4   3   14.26    0.47
  -2  -4  -3   13.03    1.01
   2  -4   3   13.87    0.48
  -2  -4  -3   14.04    0.50
   2  -4   3   11.63    0.92
   2   4   3   11.73    0.50
   2   4   3   13.59    0.59
   2   4   3   13.38    0.88
  -2   4  -3   12.62    0.83
  -2   4  -3   11.58    0.67
  -2   4  -3   12.50    1.08
   2   4   3   13.48    1.54
   2   4   3   13.51    0.48
  -3  -4  -3    0.69    0.18
  -3  -4  -3    0.61    0.25
   3  -4   3    1.36    0.31
   3  -4   3    2.22    0.78
   3  -4   3    0.55    0.11
   3  -4   3    0.47    0.22
   3  -4   3    0.78    0.14
  -3  -4  -3    0.94    0.29
  -3  -4  -3    0.97    0.36
   3   4   3    1.24    0.24
   3   4   3    0.85    0.17
  -3   4  -3    1.22    0.34
   3   4   3    0.68    0.13
   3   4   3    1.61    0.66
  -3   4  -3    0.66    0.26
   4  -4   3   -0.18    0.13
   4  -4   3    0.07    0.26
   4  -4   3    0.11    0.28
  -4  -4  -3    0.55    0.42
  -4  -4  -3    0.73    0.34
   4  -4   3   -0.11    0.11
  -4  -4  -3    0.11    0.23
   4   4   3    0.29    0.18
   4   4   3    0.11    0.13
   4   4   3    0.23    0.25
  -4   4  -3    0.13    0.22
  -4   4  -3    0.17    0.26
   5  -4   3   30.30    1.36
  -5  -4  -3   30.61    1.17
   5  -4   3   29.08    1.05
  -5  -4  -3   29.76    1.20
   5  -4   3   30.99    1.13
  -5  -4  -3   30.79    1.15
   5  -4   3   31.86    1.04
  -5   4  -3   29.97    1.15
  -5   4  -3   30.90    1.00
   5   4   3   31.83    1.04
   5   4   3   30.91    1.33
   5   4   3   29.68    1.06
   6  -4   3    2.21    0.26
   6  -4   3    2.83    0.41
   6  -4   3    2.52    0.26
  -6  -4  -3    2.24    0.34
   6   4   3    2.16    0.24
  -6   4  -3    1.94    0.32
   7  -4   3    0.86    0.15
  -7  -4  -3    0.62    0.26
  -7   4  -3    0.68    0.16
   7  -5  -3    0.10    0.20
   7  -5  -3   -0.16    0.19
  -7   5   3    0.10    0.18
  -7   5   3    0.22    0.17
   6  -5  -3    5.01    0.32
  -6  -5   3    5.41    0.55
   6  -5  -3    4.98    0.34
  -6   5   3    5.57    0.40
  -6   5   3    4.62    0.41
   5  -5  -3    4.87    0.33
  -5  -5   3    4.15    0.53
  -5  -5   3    4.97    0.41
   5  -5  -3    4.77    0.56
  -5  -5   3    4.68    0.48
   5  -5  -3    4.58    0.28
  -5   5   3    4.86    0.42
  -5   5   3    5.15    0.40
  -4  -5   3   35.88    1.25
   4  -5  -3   35.56    1.17
   4  -5  -3   36.45    1.16
  -4  -5   3   37.94    1.26
  -4  -5   3   36.59    1.30
   4  -5  -3   37.22    1.32
  -4   5   3   36.53    1.27
  -4   5   3   37.42    1.16
   4   5  -3   37.68    1.22
   3  -5  -3    4.59    0.22
   3  -5  -3    4.44    0.33
   3  -5  -3    4.57    0.26
  -3  -5   3    4.19    0.41
  -3  -5   3    4.44    0.36
   3   5  -3    4.27    0.20
  -3   5   3    4.70    0.28
   3   5  -3    4.24    0.27
   3   5  -3    3.58    0.42
  -3   5   3    4.33    0.38
   3   5  -3    3.84    0.97
   3   5  -3    4.36    0.34
   2  -5  -3   16.36    0.55
   2  -5  -3   15.66    0.56
   2   5  -3   15.64    0.74
   2   5  -3   17.05    0.86
  -2   5   3   16.83    1.00
  -2   5   3   16.07    1.06
   2   5  -3   17.54    0.62
   2   5  -3   16.99    0.53
  -2   5   3   18.21    0.95
   2   5  -3   16.81    0.81
   2   5  -3   17.20    1.16
   1  -5  -3   15.03    0.52
   1  -5  -3   15.40    0.51
   1  -5  -3   15.46    0.61
  -1  -5   3   15.79    0.81
   1  -5  -3   14.73    0.91
   1   5  -3   15.24    0.97
  -1   5   3   15.44    0.64
   1   5  -3   15.68    0.50
   1   5  -3   14.90    0.58
   1   5  -3   14.83    0.84
  -1   5   3   15.46    0.88
  -1   5   3   15.54    0.53
  -1   5   3   14.93    1.03
   0  -5  -3   20.52    1.08
   0  -5   3   22.10    0.77
   0  -5  -3   21.77    0.78
   0  -5   3   21.80    0.68
   0  -5   3   21.93    0.99
   0  -5  -3   21.27    0.69
   0  -5  -3   20.93    0.67
   0   5   3   21.84    0.70
   0   5  -3   20.41    0.69
   0   5   3   18.64    1.24
   0   5   3   21.45    1.03
   0   5  -3   21.60    0.68
   0   5  -3   22.01    0.78
   0   5  -3   20.93    1.06
   0   5   3   21.86    0.80
   0   5   3   20.68    0.70
   0   5  -3   20.60    1.03
   1  -5   3   39.46    1.15
   1  -5   3   37.13    1.26
  -1  -5  -3   36.30    1.25
  -1  -5  -3   38.41    1.17
   1  -5   3   36.68    1.15
   1  -5   3   36.98    1.56
  -1  -5  -3   35.50    1.57
  -1   5  -3   39.62    1.17
   1   5   3   37.83    1.17
  -1   5  -3   38.63    1.51
  -1   5  -3   35.21    1.62
   1   5   3   36.90    1.17
  -1   5  -3   36.54    1.17
   1   5   3   38.21    1.29
  -1   5  -3   36.78    1.28
   1   5   3   37.88    1.56
  -2  -5  -3    3.74    0.70
   2  -5   3    6.04    0.26
  -2  -5  -3    5.30    0.30
   2  -5   3    5.57    0.79
   2  -5   3    5.70    0.40
   2  -5   3    5.52    0.27
   2   5   3    5.08    0.78
  -2   5  -3    5.00    0.72
  -2   5  -3    6.05    0.86
   2   5   3    4.97    0.27
  -2   5  -3    5.31    0.56
   2   5   3    5.38    0.30
   2   5   3    5.32    0.38
   2   5   3    5.27    1.34
   3  -5   3    0.86    0.95
  -3  -5  -3    0.07    0.25
  -3  -5  -3    0.30    0.37
   3  -5   3    0.14    0.21
   3  -5   3    0.05    0.11
   3  -5   3    0.07    0.11
  -3  -5  -3   -0.26    0.21
  -3  -5  -3    0.11    0.16
   3  -5   3   -0.14    0.23
   3   5   3   -0.69    0.74
   3   5   3    0.07    0.17
  -3   5  -3   -0.16    0.24
   3   5   3    0.05    0.21
  -3   5  -3   -0.28    0.32
   3   5   3   -0.05    0.11
   4  -5   3   14.28    0.56
   4  -5   3   14.12    0.68
  -4  -5  -3   14.65    0.70
   4  -5   3   14.55    0.81
  -4  -5  -3   13.07    0.96
  -4  -5  -3   14.39    0.73
   4  -5   3   12.34    0.67
   4   5   3   13.71    0.59
  -4   5  -3   14.79    0.57
  -4   5  -3   14.25    0.72
   4   5   3   15.13    0.80
   4   5   3   15.10    0.58
   5  -5   3    1.39    0.27
  -5  -5  -3    1.49    0.40
  -5  -5  -3    1.24    0.26
   5  -5   3    1.20    0.20
   5  -5   3    1.01    0.18
  -5  -5  -3    1.52    0.31
   5  -5   3    1.28    0.47
   5   5   3    1.41    0.22
  -5   5  -3    1.72    0.33
   5   5   3    1.30    0.20
  -5   5  -3    0.39    0.29
  -5   5  -3    1.11    0.16
   5   5   3    1.51    0.47
   6  -5   3   -0.02    0.13
  -6  -5  -3   -0.16    0.20
   6  -5   3    0.64    0.22
   6   5   3    0.20    0.19
   6   5   3   -0.10    0.18
  -6   5  -3    0.41    0.21
   7  -6  -3    0.08    0.16
  -7   6   3    0.02    0.14
  -7   6   3    0.10    0.17
   6  -6  -3    7.59    0.38
  -6  -6   3    7.42    0.53
   6  -6  -3    7.77    0.39
  -6   6   3    7.19    0.49
   5  -6  -3    0.93    0.17
   5  -6  -3    1.03    0.16
   5  -6  -3    1.13    0.38
  -5  -6   3    0.70    0.25
  -5  -6   3    0.75    0.22
   5   6  -3    1.14    0.31
  -5   6   3    0.69    0.23
  -5   6   3    1.06    0.28
  -5   6   3    1.39    0.16
   4  -6  -3    2.76    0.25
  -4  -6   3    2.45    0.35
  -4  -6   3    2.92    0.45
   4  -6  -3    2.38    0.21
   4  -6  -3    2.48    0.38
  -4  -6   3    2.56    0.30
   4  -6  -3    2.88    0.41
  -4   6   3    2.51    0.33
   4   6  -3    2.40    0.35
   4   6  -3    2.81    0.26
  -4   6   3    2.81    0.25
  -3  -6   3   16.01    0.72
   3  -6  -3   17.06    0.74
   3  -6  -3   16.99    0.72
  -3  -6   3   15.47    0.67
   3  -6  -3   15.96    0.58
  -3  -6   3   16.68    0.67
   3  -6  -3   16.36    0.57
  -3   6   3   16.49    0.70
  -3   6   3   14.91    1.21
  -3   6   3   16.82    0.60
   3   6  -3   16.75    0.96
   3   6  -3   16.79    0.55
   3   6  -3   17.35    0.89
   3   6  -3   17.71    0.67
   3   6  -3   15.12    1.99
   2  -6  -3    1.72    0.17
   2  -6  -3    1.42    0.15
   2  -6  -3    1.88    0.25
   2   6  -3    1.47    0.22
  -2   6   3    1.55    0.73
   2   6  -3    1.79    0.14
  -2   6   3    2.12    0.55
   2   6  -3    2.07    0.47
  -2   6   3    0.65    0.52
   2   6  -3    1.03    0.64
   2   6  -3    1.15    0.37
   1  -6  -3   34.57    1.16
   1  -6  -3   34.85    1.04
   1  -6  -3   32.07    1.57
   1  -6  -3   33.17    1.04
  -1   6   3   35.47    1.75
   1   6  -3   27.30    2.06
   1   6  -3   32.84    1.46
  -1   6   3   34.79    1.20
   1   6  -3   33.52    1.04
  -1   6   3   34.71    1.06
  -1   6   3   34.20    1.51
   1   6  -3   33.23    1.05
   1   6  -3   33.38    1.15
   0  -6  -3    0.88    0.13
   0  -6  -3    0.94    0.12
   0  -6   3    0.89    0.20
   0  -6  -3    0.94    0.52
   0  -6   3    0.73    0.13
   0  -6  -3    0.73    0.18
   0  -6   3    0.54    0.35
   0   6  -3    0.79    0.13
   0   6   3    0.04    0.64
   0   6   3    0.84    0.21
   0   6   3    0.74    0.40
   0   6  -3    0.64    0.19
   0   6   3    0.95    0.15
   0   6  -3    0.92    0.45
   0   6  -3    0.60    0.39
   0   6  -3    0.90    0.12
   1  -6   3    9.40    0.82
  -1  -6  -3    7.62    0.50
   1  -6   3    7.29    0.31
  -1  -6  -3    6.65    0.91
   1  -6   3    7.30    0.30
   1  -6   3    7.08    0.43
   1   6   3    6.74    0.31
  -1   6  -3    6.56    0.34
  -1   6  -3    7.58    0.76
  -1   6  -3    6.78    0.46
  -1   6  -3    6.91    1.13
   1   6   3    6.37    0.33
   1   6   3    6.52    0.80
   1   6   3    5.93    0.47
  -2  -6  -3   45.66    1.50
   2  -6   3   45.20    1.54
  -2  -6  -3   45.42    1.40
   2  -6   3   44.63    2.07
   2  -6   3   46.33    1.38
   2  -6   3   37.15    1.45
   2  -6   3   43.23    1.44
  -2  -6  -3   44.28    1.51
   2   6   3   45.57    1.55
   2   6   3   44.44    1.39
   2   6   3   43.31    1.96
   2   6   3   47.13    1.40
  -3  -6  -3   20.62    0.83
   3  -6   3   20.59    0.70
   3  -6   3   19.93    0.92
  -3  -6  -3   21.08    0.88
  -3  -6  -3   19.58    0.99
  -3  -6  -3   20.23    0.76
   3  -6   3   19.96    0.80
   3  -6   3   20.35    0.71
   3   6   3   20.61    0.73
  -3   6  -3   19.04    0.90
   3   6   3   20.43    0.91
   3   6   3   20.53    0.72
  -4  -6  -3   13.77    0.72
  -4  -6  -3   14.77    0.85
  -4  -6  -3   13.69    0.71
   4  -6   3   13.41    0.64
   4  -6   3   13.84    0.55
  -4  -6  -3   13.95    0.69
   4  -6   3   13.48    0.86
   4  -6   3   14.32    0.55
  -4   6  -3   13.63    0.69
  -4   6  -3   13.83    0.56
   4   6   3   13.55    0.58
   4   6   3   13.60    0.56
   4   6   3   12.40    0.81
   5  -6   3    0.16    0.22
   5  -6   3    0.34    0.14
   5  -6   3    0.07    0.15
  -5  -6  -3    0.13    0.26
  -5  -6  -3    0.19    0.20
   5  -6   3   -0.62    0.50
   5   6   3    0.23    0.16
   5   6   3    0.25    0.18
  -5   6  -3    0.28    0.26
  -5   6  -3    0.19    0.14
   5   6   3    0.23    0.50
   6  -6   3    1.03    0.23
   6  -6   3    1.75    0.23
  -6  -6  -3    1.01    0.24
   6  -6   3    1.39    0.21
   6   6   3    1.75    0.23
   6   6   3    1.30    0.22
  -6   6  -3    1.12    0.23
   7  -7  -3    0.09    0.16
  -7   7   3    0.14    0.14
  -7   7   3   -0.01    0.17
   6  -7  -3   23.08    0.82
   6  -7  -3   24.01    0.82
  -6  -7   3   24.26    0.93
  -6   7   3   23.86    0.90
  -6   7   3   22.80    0.88
   5  -7  -3    8.73    0.57
   5  -7  -3    6.44    0.82
   5  -7  -3    6.99    0.36
   5  -7  -3    8.16    0.46
  -5  -7   3    8.04    0.47
  -5  -7   3    7.70    0.53
   5   7  -3    6.83    0.69
  -5   7   3    7.91    0.48
  -5   7   3    8.01    0.35
  -5   7   3    7.78    0.50
   5   7  -3    6.90    0.46
   4  -7  -3    2.55    0.25
  -4  -7   3    3.28    0.38
   4  -7  -3    3.11    0.48
  -4  -7   3    3.21    0.34
  -4  -7   3    2.56    0.34
   4   7  -3    3.72    0.46
   4   7  -3    3.15    0.28
  -4   7   3    3.59    0.25
  -4   7   3    2.93    0.38
   3  -7  -3    1.65    0.19
   3  -7  -3    1.72    0.30
   3  -7  -3    1.33    0.27
   3  -7  -3    1.85    0.18
  -3  -7   3    1.88    0.33
  -3  -7   3    2.06    0.28
  -3  -7   3    1.73    0.28
  -3   7   3    2.35    0.41
   3   7  -3    1.68    0.27
  -3   7   3    1.82    0.23
   3   7  -3    1.67    0.19
  -3   7   3    1.68    0.29
   3   7  -3    1.82    0.63
   2  -7  -3    9.55    0.43
   2  -7  -3   11.18    0.52
  -2  -7   3   10.51    0.57
  -2  -7   3   11.63    0.51
   2  -7  -3   11.46    0.42
   2  -7  -3   11.73    0.57
   2   7  -3   11.57    0.54
   2   7  -3   13.46    1.02
   2   7  -3   11.60    1.42
   2   7  -3   11.56    0.42
  -2   7   3   10.74    0.63
  -2   7   3   11.60    0.47
   2   7  -3    9.76    1.21
   2   7  -3   11.24    0.46
   1  -7  -3   31.49    0.98
   1  -7  -3   32.60    1.14
   1  -7  -3   31.55    0.98
  -1   7   3   30.16    1.18
   1   7  -3   29.58    1.66
   1   7  -3   30.14    1.46
  -1   7   3   29.72    1.74
  -1   7   3   31.56    1.01
  -1   7   3   31.39    1.02
   1   7  -3   31.79    1.00
   1   7  -3   32.39    1.60
  -1   7   3   31.08    1.62
  -1   7   3   29.83    1.88
   1   7  -3   32.18    1.13
   1   7  -3   31.95    0.99
   0  -7  -3   26.15    0.85
   0  -7  -3   26.80    0.84
   0  -7  -3   26.77    0.99
   0  -7  -3   23.95    1.54
   0   7  -3   26.51    0.86
   0   7   3   26.91    0.87
   0   7   3   26.07    1.03
   0   7   3   26.62    0.86
   0   7   3   25.15    1.42
   0   7  -3   26.31    1.57
   0   7  -3   26.19    1.01
   0   7   3   24.87    1.92
   1  -7   3    9.37    1.05
   1  -7   3   10.91    0.56
  -1  -7  -3   11.60    1.31
   1  -7   3   10.61    0.40
  -1  -7  -3   10.46    0.43
   1  -7   3   10.45    0.41
   1   7   3   10.36    1.12
  -1   7  -3   10.54    0.63
   1   7   3   10.76    0.43
  -1   7  -3    7.35    1.06
  -1   7  -3   10.56    1.00
   1   7   3   10.92    0.43
   1   7   3   10.93    0.57
  -1   7  -3   10.45    0.44
  -1   7  -3   10.23    0.44
   2  -7   3   -0.02    0.09
   2  -7   3    0.26    0.19
   2  -7   3    0.01    0.80
  -2  -7  -3   -0.40    0.25
  -2  -7  -3    0.22    0.24
   2  -7   3    0.35    0.22
   2  -7   3    0.24    0.11
  -2  -7  -3   -0.07    0.16
   2   7   3    0.12    0.12
  -2   7  -3    0.67    0.28
   2   7   3    0.03    0.19
   2   7   3    0.39    0.15
   2   7   3    0.94    0.70
   3  -7   3    2.77    0.34
   3  -7   3    1.98    0.36
  -3  -7  -3    2.67    0.37
  -3  -7  -3    2.92    0.44
   3  -7   3    2.32    0.22
   3  -7   3    2.88    0.25
  -3  -7  -3    2.91    0.35
   3   7   3    3.02    0.46
   3   7   3    2.13    0.29
   3   7   3    2.68    0.27
  -3   7  -3    2.60    0.41
  -4  -7  -3    5.12    0.45
   4  -7   3    4.89    0.78
   4  -7   3    5.46    0.32
  -4  -7  -3    4.43    0.51
  -4  -7  -3    5.43    0.51
   4  -7   3    5.25    0.32
   4  -7   3    5.41    0.42
  -4   7  -3    4.94    0.34
   4   7   3    4.56    0.66
   4   7   3    4.92    0.39
  -4   7  -3    4.72    0.49
   4   7   3    5.57    0.34
  -5  -7  -3    1.74    0.32
   5  -7   3    2.18    0.25
  -5  -7  -3    2.30    0.38
   5  -7   3    2.33    0.34
   5  -7   3    2.54    0.28
   5  -7   3    2.56    0.68
   5   7   3    1.02    0.64
   5   7   3    2.47    0.30
   5   7   3    2.30    0.33
  -5   7  -3    2.76    0.24
  -5   7  -3    3.12    0.40
   6  -7   3    0.04    0.18
   6  -7   3    0.01    0.15
   6  -7   3    0.12    0.12
  -6  -7  -3   -0.41    0.22
   6   7   3    0.12    0.19
   6   7   3    0.06    0.20
  -6   7  -3   -0.03    0.20
   6  -8  -3    0.38    0.16
  -6  -8   3   -0.52    0.23
  -6  -8   3    0.25    0.20
   6  -8  -3    0.37    0.14
   6  -8  -3    0.06    0.30
  -6   8   3    0.24    0.19
  -6   8   3   -0.01    0.16
   5  -8  -3    1.80    0.32
   5  -8  -3    1.85    0.59
  -5  -8   3    1.83    0.30
   5  -8  -3    1.14    0.18
  -5  -8   3    1.55    0.25
   5  -8  -3    1.08    0.16
   5   8  -3    1.59    0.26
  -5   8   3    1.36    0.27
  -5   8   3    1.22    0.26
  -5   8   3    1.62    0.21
  -4  -8   3    0.31    0.20
   4  -8  -3    0.18    0.12
   4  -8  -3    0.30    0.24
   4  -8  -3    0.73    0.36
  -4  -8   3    0.21    0.29
   4  -8  -3    0.27    0.14
  -4  -8   3    0.26    0.22
   4   8  -3    0.00    0.31
  -4   8   3    0.72    0.25
  -4   8   3    0.34    0.13
   3  -8  -3   22.71    0.77
  -3  -8   3   22.86    0.90
   3  -8  -3   22.22    0.77
   3  -8  -3   23.12    0.87
  -3  -8   3   22.53    0.86
   3  -8  -3   22.30    0.99
  -3  -8   3   23.52    0.85
   3   8  -3   22.73    0.95
   3   8  -3   22.67    0.78
  -3   8   3   21.90    0.88
  -3   8   3   22.55    0.79
   3   8  -3   21.97    0.81
  -3   8   3   24.40    0.98
  -2  -8   3   17.48    0.75
   2  -8  -3   18.93    0.82
   2  -8  -3   17.03    0.69
  -2  -8   3   16.98    0.70
   2  -8  -3   17.45    0.60
  -2  -8   3   16.69    0.68
   2   8  -3   17.04    0.77
   2   8  -3   17.07    2.21
  -2   8   3   17.99    0.77
   2   8  -3   17.76    0.63
  -2   8   3   17.65    0.76
   2   8  -3   18.60    0.62
   2   8  -3   14.70    1.39
  -2   8   3   17.45    0.65
   1  -8  -3    1.83    0.28
   1  -8  -3    1.71    0.18
  -1  -8   3    1.94    0.25
   1  -8  -3    1.96    0.34
  -1  -8   3    2.17    0.29
  -1   8   3    2.31    0.34
  -1   8   3    1.85    0.27
   1   8  -3    1.99    0.20
   1   8  -3    1.50    0.21
  -1   8   3    2.78    1.01
  -1   8   3    1.97    0.31
  -1   8   3    1.98    0.27
   1   8  -3    1.95    0.60
  -1   8   3    1.89    0.37
  -1   8   3    1.92    0.75
   1   8  -3    2.31    0.87
  -1   8   3    2.05    1.24
   1   8  -3    2.53    0.93
   1   8  -3    1.86    0.32
   0  -8  -3   64.58    1.90
   0  -8  -3   63.17    1.96
   0  -8  -3   65.15    1.92
   0  -8  -3   62.56    2.01
   0  -8  -3   63.66    1.93
   0   8   3   61.70    2.02
   0   8   3   62.43    2.19
   0   8  -3   65.08    1.94
   0   8  -3   59.99    2.00
   0   8  -3   62.09    2.61
   0   8   3   64.22    2.78
   0   8  -3   64.75    2.93
   0   8  -3   64.25    2.12
   0   8   3   52.00    3.25
   0   8   3   64.44    1.94
   0   8  -3   63.62    1.92
   0   8   3   62.74    2.63
   0   8   3   64.51    1.93
   0   8   3   62.94    2.03
   0   8  -3   62.60    2.71
  -1  -8  -3   16.70    0.72
  -1  -8  -3   16.18    0.60
   1  -8   3   16.21    0.66
   1  -8   3   16.18    0.57
   1  -8   3   17.16    0.80
   1  -8   3   16.16    0.57
  -1  -8  -3   15.48    0.72
  -1   8  -3   16.46    0.71
   1   8   3   16.48    0.80
  -1   8  -3   15.62    1.42
  -1   8  -3   16.42    0.62
  -1   8  -3   16.22    0.92
   1   8   3   16.73    0.61
   1   8   3   17.18    1.54
   1   8   3   16.66    0.60
  -1   8  -3   15.57    2.28
  -1   8  -3   16.44    0.69
   1   8   3   14.74    0.70
  -1   8  -3   15.55    1.50
  -1   8  -3   16.47    0.61
   2  -8   3   22.57    0.84
   2  -8   3   23.39    0.78
  -2  -8  -3   22.28    0.89
   2  -8   3   23.55    0.77
   2  -8   3   23.32    1.01
  -2  -8  -3   22.51    0.93
  -2  -8  -3   22.15    0.89
  -2  -8  -3   23.02    0.82
   2   8   3   22.35    0.80
   2   8   3   22.17    0.95
  -2   8  -3   22.19    0.90
   2   8   3   23.64    1.03
   2   8   3   23.22    0.81
  -2   8  -3   23.39    0.84
  -3  -8  -3    1.12    0.29
  -3  -8  -3    1.49    0.28
   3  -8   3    1.14    0.17
   3  -8   3    0.99    0.15
   3  -8   3    0.91    0.22
   3  -8   3    1.02    0.37
  -3  -8  -3    0.33    0.28
   3   8   3    1.12    0.34
   3   8   3    1.12    0.20
  -3   8  -3    0.84    0.19
   3   8   3    1.09    0.20
   4  -8   3   18.20    0.67
   4  -8   3   16.93    1.11
  -4  -8  -3   16.98    0.78
   4  -8   3   17.55    0.74
  -4  -8  -3   17.53    0.83
  -4  -8  -3   17.95    0.83
   4   8   3   16.64    0.70
   4   8   3   17.34    1.03
  -4   8  -3   18.38    0.69
   4   8   3   17.61    0.69
  -4   8  -3   16.86    0.80
   5  -8   3    7.92    0.39
  -5  -8  -3    7.90    0.56
   5  -8   3    8.21    0.63
  -5  -8  -3    8.04    0.56
   5  -8   3    8.05    0.42
   5   8   3    8.26    0.44
  -5   8  -3    7.69    0.62
  -5   8  -3    8.21    0.39
   5   8   3    7.84    0.44
   6  -8   3    1.98    0.29
   6  -8   3    1.88    0.21
   6  -8   3    1.99    0.30
   6   8   3    2.08    0.31
   6   8   3    1.37    0.25
  -6   8  -3    1.53    0.25
  -6  -9   3    1.52    0.25
   6  -9  -3    1.55    0.22
   6  -9  -3    1.56    0.27
   6  -9  -3    1.54    0.20
  -6  -9   3    1.66    0.29
  -6   9   3    1.58    0.24
  -6   9   3    1.22    0.21
   5  -9  -3   15.49    1.34
   5  -9  -3   16.18    0.61
   5  -9  -3   15.54    0.60
  -5  -9   3   16.07    0.67
  -5  -9   3   15.65    0.74
   5  -9  -3   16.13    0.70
  -5   9   3   16.75    0.57
   5   9  -3   14.51    0.67
  -5   9   3   16.23    0.71
  -5   9   3   16.51    0.72
  -4  -9   3    0.85    0.23
   4  -9  -3    1.80    0.48
   4  -9  -3    1.68    0.22
   4  -9  -3    1.42    0.26
  -4  -9   3    1.22    0.24
   4  -9  -3    1.51    0.24
  -4   9   3    1.33    0.18
   4   9  -3    1.35    0.39
  -4   9   3    1.73    0.31
   4   9  -3    1.52    0.22
   4   9  -3    1.68    0.30
  -3  -9   3    0.76    0.20
   3  -9  -3    0.92    0.34
  -3  -9   3    0.54    0.25
   3  -9  -3    0.89    0.21
   3  -9  -3    0.65    0.14
  -3  -9   3    0.56    0.22
   3  -9  -3    0.74    0.15
   3   9  -3    0.43    0.16
  -3   9   3    1.04    0.57
   3   9  -3    0.88    0.20
  -3   9   3    0.75    0.15
   3   9  -3    0.73    0.30
  -2  -9   3   10.90    0.57
   2  -9  -3   10.39    0.42
  -2  -9   3    9.49    0.50
   2  -9  -3   10.37    0.49
   2  -9  -3   10.18    0.42
   2  -9  -3   10.52    0.66
   2   9  -3   10.06    0.64
   2   9  -3    9.80    0.69
  -2   9   3   10.31    0.46
  -2   9   3   11.76    0.61
  -2   9   3    9.27    0.58
   2   9  -3   10.74    0.46
   2   9  -3   10.03    0.44
   1  -9  -3    0.92    0.27
  -1  -9   3    0.86    0.21
   1  -9  -3    0.73    0.13
   1  -9  -3    0.76    0.16
  -1  -9   3    0.56    0.29
   1  -9  -3    0.58    0.18
  -1  -9   3    0.92    0.23
   1  -9  -3    0.77    0.20
   1  -9  -3    0.69    0.13
  -1   9   3    0.38    0.40
  -1   9   3    0.90    0.20
   1   9  -3    0.89    0.28
   1   9  -3    0.62    0.29
   1   9  -3    0.58    0.14
  -1   9   3    0.93    0.27
   1   9  -3    2.24    1.26
  -1   9   3    0.57    1.04
  -1   9   3    2.65    1.90
   1   9  -3    1.03    0.90
  -1   9   3    0.63    0.20
  -1   9   3    0.81    0.20
   0  -9  -3   41.60    1.46
   0  -9  -3   42.87    1.37
   0  -9   3   42.76    1.36
   0  -9  -3   40.27    1.41
   0  -9  -3   43.21    1.33
   0  -9   3   41.11    1.38
   0  -9  -3   42.71    1.30
   0   9   3   42.55    2.40
   0   9  -3   43.62    1.34
   0   9  -3   42.18    1.56
   0   9  -3   40.95    2.24
   0   9   3   39.75    1.53
   0   9   3   37.77    2.98
   0   9   3   42.08    1.34
   0   9   3   43.76    1.33
   0   9  -3   40.80    1.34
   0   9  -3   42.09    2.49
   0   9  -3   41.74    1.43
   0   9   3   40.06    1.42
   0   9   3   41.17    1.39
   0   9   3   42.63    1.58
   1  -9   3    1.03    0.16
  -1  -9  -3    1.42    0.22
   1  -9   3    1.38    0.21
  -1  -9  -3    0.85    0.27
  -1  -9  -3    1.26    0.25
   1  -9   3    1.01    0.15
   1  -9   3    1.44    0.33
  -1  -9  -3    1.13    0.28
  -1   9  -3    1.78    1.12
  -1   9  -3    1.11    0.20
  -1   9  -3    1.52    0.30
  -1   9  -3    1.00    0.26
  -1   9  -3    0.70    0.17
  -1   9  -3    1.34    0.39
   1   9   3    1.46    0.27
   1   9   3    1.17    0.30
   1   9   3   -0.77    1.08
  -1   9  -3    3.47    1.25
   1   9   3    1.41    0.19
  -2  -9  -3   17.28    0.77
   2  -9   3   17.55    0.63
  -2  -9  -3   16.28    0.74
   2  -9   3   17.81    0.62
  -2  -9  -3   16.47    0.70
   2  -9   3   16.12    0.84
   2  -9   3   17.63    0.99
   2   9   3   17.38    0.66
  -2   9  -3   16.40    0.68
   2   9   3   17.18    0.73
   2   9   3   18.06    0.91
  -2   9  -3   17.32    0.77
   2   9   3   18.52    0.80
   3  -9   3    7.22    0.36
   3  -9   3    6.21    0.43
  -3  -9  -3    7.34    0.49
  -3  -9  -3    6.42    0.55
   3  -9   3    6.69    0.83
   3  -9   3    6.51    0.35
   3   9   3    6.48    0.41
   3   9   3    6.78    0.39
   3   9   3    7.39    0.75
  -3   9  -3    6.68    0.64
  -3   9  -3    6.26    0.39
   4  -9   3    0.16    0.14
  -4  -9  -3    0.28    0.29
  -4  -9  -3    0.35    0.23
   4  -9   3    0.35    0.19
  -4  -9  -3   -0.06    0.36
   4  -9   3    0.61    0.18
   4  -9   3    0.70    0.63
   4   9   3   -0.02    0.19
  -4   9  -3    0.30    0.16
   4   9   3   -0.01    0.50
   4   9   3    0.21    0.16
  -4   9  -3   -0.25    0.39
  -5  -9  -3    0.82    0.20
   5  -9   3    1.47    0.23
   5  -9   3    0.88    0.15
   5  -9   3    1.41    0.23
  -5  -9  -3    0.15    0.34
  -5   9  -3    0.94    0.14
  -5   9  -3    1.36    0.30
   5   9   3    1.33    0.22
   6  -9   3    0.83    0.17
   6  -9   3    0.63    0.13
   6   9   3    0.65    0.19
   6 -10  -3    4.98    0.38
   6 -10  -3    5.28    0.29
  -6 -10   3    4.65    0.35
  -6 -10   3    4.76    0.49
   6 -10  -3    4.81    0.34
  -6  10   3    4.88    0.35
  -6  10   3    5.27    0.34
  -5 -10   3    0.21    0.26
   5 -10  -3    0.09    0.12
   5 -10  -3    0.14    0.15
  -5 -10   3    0.46    0.20
   5 -10  -3   -0.30    0.19
   5  10  -3    0.27    0.27
  -5  10   3   -0.05    0.12
  -5  10   3    0.12    0.23
  -5  10   3   -0.07    0.22
   5  10  -3    0.27    0.21
  -4 -10   3   32.15    1.28
  -4 -10   3   28.58    1.06
   4 -10  -3   29.70    0.99
   4 -10  -3   27.40    1.45
   4 -10  -3   28.77    1.06
   4  10  -3   30.57    1.06
  -4  10   3   27.92    0.98
   4  10  -3   29.57    1.02
  -4  10   3   29.72    1.09
   4  10  -3   27.82    1.32
   3 -10  -3   12.33    0.57
   3 -10  -3   12.28    0.49
  -3 -10   3   11.48    0.61
   3 -10  -3   12.82    0.89
  -3 -10   3   11.50    0.62
  -3 -10   3   12.46    0.57
   3 -10  -3   11.72    0.49
  -3  10   3   12.75    0.69
  -3  10   3   12.19    0.51
   3  10  -3   11.65    0.55
   3  10  -3   12.52    0.54
  -3  10   3   11.89    0.61
   3  10  -3   11.84    0.83
   2 -10  -3    0.28    0.13
   2 -10  -3   -0.21    0.34
  -2 -10   3    0.44    0.18
  -2 -10   3    0.28    0.23
  -2 -10   3    1.20    0.26
   2 -10  -3    0.52    0.14
   2 -10  -3    0.54    0.20
   2  10  -3    0.15    0.14
   2  10  -3    0.22    0.30
  -2  10   3    0.20    0.15
   2  10  -3    0.52    0.33
  -2  10   3    0.45    0.33
   2  10  -3    0.44    0.17
   1 -10  -3   13.21    0.49
  -1 -10   3   13.23    0.58
  -1 -10   3   12.77    0.69
   1 -10  -3   13.67    0.61
   1 -10  -3   12.92    0.82
   1 -10  -3   12.91    0.56
   1 -10  -3   13.46    0.51
   1 -10  -3   13.37    0.52
   1  10  -3   13.01    0.54
  -1  10   3   12.05    0.59
   1  10  -3   14.28    0.82
  -1  10   3   12.53    0.56
   1  10  -3   12.90    0.67
  -1  10   3   12.64    0.56
  -1  10   3   12.95    0.65
   1  10  -3   13.31    0.54
   0 -10  -3   18.97    0.78
   0 -10   3   17.02    0.86
   0 -10  -3   18.93    0.73
   0 -10  -3   20.22    0.70
   0 -10   3   19.62    0.76
   0 -10  -3   18.61    0.83
   0 -10   3   19.23    0.74
   0  10  -3   20.11    0.73
   0  10   3   16.53    2.57
   0  10   3   19.05    0.70
   0  10   3   18.61    0.80
   0  10   3   19.04    1.02
   0  10  -3   18.75    1.00
   0  10  -3   19.77    3.22
   0  10   3   18.95    0.72
   0  10  -3   17.33    2.82
   0  10   3   19.14    1.09
   0  10  -3   20.33    0.82
   0  10   3   19.10    0.78
   0  10  -3   19.51    0.71
   1 -10   3   43.99    1.42
   1 -10   3   43.30    1.35
  -1 -10  -3   43.18    1.49
  -1 -10  -3   41.22    1.42
  -1 -10  -3   41.65    1.39
  -1 -10  -3   45.32    1.50
  -1  10  -3   42.71    1.49
  -1  10  -3   41.20    3.96
   1  10   3   42.60    1.39
   1  10   3   44.46    1.41
  -1  10  -3   42.94    1.45
  -1  10  -3   42.15    1.78
  -1  10  -3   44.62    1.43
   1  10   3   42.19    1.49
   1  10   3   44.73    1.70
  -1  10  -3   42.77    1.39
  -2 -10  -3   10.44    0.58
   2 -10   3   10.44    0.46
  -2 -10  -3   11.41    0.63
   2 -10   3    9.65    0.50
   2 -10   3    9.82    0.43
   2  10   3    9.77    0.61
  -2  10  -3   10.20    0.51
   2  10   3   10.37    0.48
   2  10   3    9.90    0.79
  -2  10  -3   10.26    0.60
  -3 -10  -3   20.31    0.87
   3 -10   3   20.18    0.74
   3 -10   3   19.02    0.79
   3 -10   3   20.31    0.72
  -3 -10  -3   21.03    0.92
   3  10   3   20.58    1.15
  -3  10  -3   19.62    0.77
  -3  10  -3   18.98    0.93
   3  10   3   19.92    0.77
   3  10   3   20.25    0.78
   4 -10   3    0.67    0.15
  -4 -10  -3    0.59    0.29
   4 -10   3    0.60    0.19
   4 -10   3    0.60    0.20
  -4 -10  -3    0.53    0.24
  -4  10  -3    0.49    0.17
   4  10   3    0.38    0.16
   4  10   3    1.08    0.62
   4  10   3    0.39    0.18
  -5 -10  -3   17.73    0.75
   5 -10   3   18.16    0.70
   5 -10   3   17.82    0.65
   5 -10   3   18.71    0.70
   5  10   3   17.93    0.69
   5  10   3   18.00    0.71
  -5  10  -3   17.38    0.63
  -6 -11   3    0.79    0.16
   6 -11  -3    1.02    0.16
   6 -11  -3    0.89    0.14
   6 -11  -3    1.06    0.20
  -6  11   3    1.18    0.27
  -6  11   3    0.80    0.15
   5 -11  -3    3.45    0.26
   5 -11  -3    3.26    0.33
   5 -11  -3    3.02    0.33
  -5 -11   3    3.40    0.33
  -5 -11   3    3.39    0.35
  -5  11   3    3.00    0.30
   5  11  -3    3.77    0.43
   5  11  -3    2.50    0.29
  -5  11   3    2.87    0.36
  -5  11   3    3.26    0.22
  -4 -11   3    1.50    0.24
  -4 -11   3    1.59    0.28
   4 -11  -3    1.30    0.25
   4 -11  -3   -0.54    0.72
   4 -11  -3    1.44    0.20
   4 -11  -3    1.56    0.23
   4  11  -3    1.63    0.25
  -4  11   3    1.68    0.21
  -4  11   3    0.94    0.28
   4  11  -3    1.31    0.23
   4  11  -3    1.45    0.60
   3 -11  -3   11.23    0.54
   3 -11  -3    8.51    1.04
   3 -11  -3   10.41    0.46
  -3 -11   3   10.51    0.54
   3 -11  -3   10.94    0.45
  -3 -11   3   10.72    0.59
   3  11  -3    9.96    0.51
  -3  11   3   10.27    0.63
   3  11  -3    9.50    0.75
  -3  11   3    8.94    0.60
   3  11  -3   10.71    0.91
  -3  11   3   10.23    0.48
   3  11  -3   10.62    0.52
   2 -11  -3    4.87    0.82
   2 -11  -3    4.58    0.29
   2 -11  -3    4.23    0.34
  -2 -11   3    4.90    0.45
   2 -11  -3    4.69    0.39
  -2 -11   3    4.51    0.37
   2 -11  -3    4.37    0.37
  -2  11   3    4.04    0.34
   2  11  -3    4.58    0.34
   2  11  -3    4.96    0.53
   2  11  -3    5.21    0.70
   2  11  -3    4.43    0.35
  -2  11   3    4.56    0.46
   1 -11  -3    0.34    0.18
   1 -11  -3    0.16    0.51
   1 -11  -3    0.15    0.14
  -1 -11   3   -0.02    0.27
   1 -11  -3    0.59    0.20
   1 -11  -3    0.40    0.20
   1 -11  -3    0.59    0.18
  -1 -11   3    0.55    0.20
   1  11  -3    0.60    0.25
  -1  11   3    0.32    0.23
   1  11  -3    0.27    0.17
  -1  11   3    0.26    0.22
   1  11  -3    0.52    0.41
  -1  11   3    0.18    0.19
   1  11  -3    0.45    0.18
   0 -11   3    6.29    0.60
   0 -11  -3    6.06    0.43
   0 -11   3    5.87    0.42
   0 -11  -3    6.22    0.53
   0 -11  -3    5.82    0.39
   0 -11   3    4.86    0.58
   0  11  -3    5.87    0.39
   0  11   3    5.90    0.48
   0  11  -3    6.56    0.48
   0  11  -3    6.00    0.78
   0  11   3    5.88    0.37
   0  11   3    5.83    0.85
   0  11  -3    5.96    0.38
   0  11   3    5.45    0.45
   0  11   3    5.59    0.38
  -1 -11  -3    1.54    0.28
  -1 -11  -3    0.88    0.26
  -1 -11  -3    1.34    0.31
   1 -11   3    0.93    0.21
   1  11   3    1.01    0.20
   1  11   3    1.57    0.51
   1  11   3    1.00    0.27
  -1  11  -3    0.88    0.21
  -1  11  -3    0.91    0.26
  -1  11  -3    1.34    0.26
  -1  11  -3    1.14    0.29
  -1  11  -3    1.17    0.71
   1  11   3    0.84    0.19
  -2 -11  -3   43.89    1.54
  -2 -11  -3   46.46    1.58
   2 -11   3   43.27    1.46
   2 -11   3   44.28    1.39
  -2  11  -3   44.57    1.53
  -2  11  -3   45.24    1.48
   2  11   3   44.81    1.45
   2  11   3   41.16    1.80
   2  11   3   45.51    1.47
   2  11   3   41.76    1.53
   3 -11   3    2.39    0.27
   3 -11   3    1.79    0.87
  -3 -11  -3    1.81    0.32
  -3 -11  -3    2.23    0.36
   3 -11   3    2.48    0.32
   3  11   3    2.06    0.58
  -3  11  -3    2.59    0.31
   3  11   3    2.31    0.43
   3  11   3    2.10    0.30
   4 -11   3    0.63    0.16
   4 -11   3    0.80    0.22
   4 -11   3    0.53    0.20
  -4 -11  -3    0.28    0.41
  -4 -11  -3    0.08    0.18
  -4  11  -3    0.46    0.15
   4  11   3    0.53    0.20
   4  11   3    0.19    0.18
   5 -11   3    0.22    0.15
   5 -11   3    0.19    0.23
  -5 -11  -3    0.01    0.16
   5 -11   3    0.21    0.14
  -5  11  -3    0.32    0.11
   5  11   3    0.05    0.20
   5  11   3    0.23    0.16
  -5 -12   3   12.34    0.54
  -5 -12   3   12.24    0.57
   5 -12  -3   12.76    0.53
   5 -12  -3   12.83    0.48
  -5  12   3   11.36    0.60
  -5  12   3   12.81    0.55
   5  12  -3   12.13    0.56
  -5  12   3   12.24    0.44
   5  12  -3   12.11    0.59
   4 -12  -3    1.81    0.24
   4 -12  -3    2.23    0.33
  -4 -12   3    2.57    0.33
  -4 -12   3    2.21    0.38
   4  12  -3    2.20    0.34
  -4  12   3    2.15    0.34
  -4  12   3    2.21    0.23
   4  12  -3    1.68    0.25
   3 -12  -3    2.49    0.78
   3 -12  -3    4.13    0.37
  -3 -12   3    3.99    0.39
   3 -12  -3    4.14    0.29
  -3 -12   3    4.22    0.44
   3  12  -3    6.10    0.94
   3  12  -3    5.27    0.58
   3  12  -3    4.53    0.38
  -3  12   3    3.70    0.46
   3  12  -3    3.50    0.47
  -3  12   3    3.85    0.55
  -3  12   3    4.24    0.31
   2 -12  -3    7.17    0.36
   2 -12  -3    7.23    0.41
   2 -12  -3    7.59    1.23
  -2 -12   3    7.49    0.46
   2 -12  -3    6.60    0.40
  -2 -12   3    7.27    0.50
   2 -12  -3    6.05    0.41
   2 -12  -3    6.84    0.47
   2  12  -3    6.64    0.42
   2  12  -3    7.85    0.89
   2  12  -3    7.21    0.43
   2  12  -3    5.96    0.54
  -2  12   3    6.55    0.53
  -2  12   3    6.33    0.40
  -1 -12   3   15.42    0.77
   1 -12  -3   16.18    0.73
   1 -12  -3   16.09    0.66
  -1 -12   3   16.68    0.70
   1 -12  -3   16.40    0.62
   1  12  -3   16.98    0.79
  -1  12   3   15.06    0.74
   1  12  -3   15.00    1.09
  -1  12   3   15.74    0.66
   1  12  -3   15.78    0.67
   0 -12   3   10.11    0.53
   0 -12  -3   10.02    0.57
   0 -12  -3   10.17    0.51
   0 -12   3   10.39    0.55
   0 -12   3    9.39    0.66
   0  12  -3   11.13    0.70
   0  12   3    9.78    1.14
   0  12  -3    9.84    1.08
   0  12  -3    9.98    0.59
   0  12   3   10.35    0.50
   0  12  -3    9.85    0.53
   0  12   3   10.58    0.58
   0  12   3   10.34    0.60
   0  12  -3   10.30    0.51
  -1 -12  -3   14.33    0.71
  -1 -12  -3   14.20    0.69
   1 -12   3   15.50    0.71
   1 -12   3   14.34    0.62
  -1  12  -3   14.35    0.63
   1  12   3   14.82    1.19
   1  12   3   13.94    0.70
  -1  12  -3   14.14    0.67
   1  12   3   14.85    0.62
   1  12   3   14.20    0.63
  -1  12  -3   15.06    0.73
   2 -12   3    3.21    0.32
   2 -12   3    3.22    0.32
  -2 -12  -3    2.35    0.40
  -2 -12  -3    2.59    0.42
  -2  12  -3    2.98    0.41
  -2  12  -3    3.04    0.34
   2  12   3    3.41    0.64
  -2  12  -3    3.43    0.42
   2  12   3    3.04    0.44
   2  12   3    3.11    0.34
  -3 -12  -3   14.61    0.70
   3 -12   3   14.62    0.63
   3 -12   3   14.77    0.67
   3 -12   3   13.54    0.56
  -3 -12  -3   15.46    0.76
   3  12   3   14.29    1.35
   3  12   3   14.03    0.61
   3  12   3   13.47    0.62
   3  12   3   14.22    0.80
  -3  12  -3   13.98    0.62
  -4 -12  -3    0.12    0.25
   4 -12   3    0.78    0.27
  -4 -12  -3   -0.02    0.15
   4 -12   3    0.11    0.15
   4 -12   3    0.25    0.16
   4  12   3    0.16    0.18
  -4  12  -3    0.02    0.11
   4  12   3    0.09    0.16
  -5 -12  -3    0.76    0.17
   5 -12   3    0.74    0.15
   5 -12   3    0.62    0.16
  -5  12  -3    0.64    0.11
  -5  12  -3    0.80    0.20
   5  12   3    0.64    0.16
   5  12   3    1.32    0.26
  -5 -13   3    0.90    0.19
   5 -13  -3    0.90    0.17
   5 -13  -3    1.72    0.30
   5 -13  -3    0.48    0.26
   5 -13  -3    0.69    0.15
  -5 -13   3    1.15    0.19
   5  13  -3    0.93    0.27
   5  13  -3    0.99    0.21
  -5  13   3    0.84    0.11
  -5  13   3    0.73    0.15
  -4 -13   3    0.59    0.19
   4 -13  -3    1.03    0.20
   4 -13  -3    0.67    0.19
   4 -13  -3    0.73    0.15
  -4 -13   3    0.43    0.17
   4 -13  -3    0.42    0.27
   4  13  -3    1.12    0.23
   4  13  -3    0.78    0.20
  -4  13   3    0.77    0.15
   3 -13  -3   26.41    0.97
   3 -13  -3   26.76    0.96
   3 -13  -3   27.92    0.90
  -3 -13   3   25.53    1.03
   3 -13  -3   25.44    0.96
  -3 -13   3   26.57    0.99
  -3  13   3   26.15    0.93
   3  13  -3   27.73    0.99
   3  13  -3   23.32    1.61
   3  13  -3   28.72    0.98
   3  13  -3   26.92    1.10
  -3  13   3   25.87    1.05
  -2 -13   3    4.06    0.46
   2 -13  -3    4.44    0.37
   2 -13  -3    4.40    0.41
  -2 -13   3    4.98    0.40
   2 -13  -3    3.33    0.38
  -2  13   3    4.06    0.48
   2  13  -3    4.15    0.50
  -2  13   3    3.77    0.33
   2  13  -3    3.97    0.37
   2  13  -3    5.05    0.80
   1 -13  -3    2.43    0.31
  -1 -13   3    2.13    0.37
   1 -13  -3    1.49    0.27
   1 -13  -3    2.20    0.30
  -1 -13   3    1.74    0.26
   1  13  -3    2.30    0.35
   1  13  -3    1.62    0.31
  -1  13   3    2.11    0.27
  -1  13   3    1.39    0.28
   1  13  -3    1.42    0.24
   1  13  -3    3.48    0.73
   0 -13  -3    0.22    0.21
   0 -13   3    0.31    0.24
   0 -13  -3    0.50    0.22
   0 -13   3    0.87    0.34
   0  13  -3    0.20    0.25
   0  13   3    0.40    0.24
   0  13  -3    0.55    0.26
   0  13   3    0.24    0.19
   0  13  -3    0.26    0.79
   0  13   3    0.14    0.25
   0  13   3    0.19    0.26
   0  13  -3    0.03    0.20
   0  13  -3    0.38    0.41
   1 -13   3    0.68    0.28
   1 -13   3    1.02    0.21
  -1 -13  -3    0.64    0.26
  -1  13  -3    0.79    0.23
   1  13   3    0.32    0.79
   1  13   3    1.06    0.22
   1  13   3    0.50    0.21
  -1  13  -3    1.05    0.28
   1  13   3    0.93    0.28
  -1  13  -3    0.96    0.29
  -2 -13  -3    6.85    0.49
   2 -13   3    7.42    0.43
  -2 -13  -3    7.02    0.53
  -2  13  -3    7.00    0.44
   2  13   3    6.26    0.52
   2  13   3    7.53    1.26
   2  13   3    7.48    0.47
  -2  13  -3    6.77    0.59
   2  13   3    6.87    0.42
  -2  13  -3    6.65    0.51
   3 -13   3    3.83    0.33
   3 -13   3    3.83    0.36
  -3 -13  -3    3.67    0.41
   3  13   3    3.64    0.37
   3  13   3    3.59    0.42
   3  13   3    3.56    0.32
  -3  13  -3    4.04    0.33
  -4 -13  -3    0.06    0.25
   4 -13   3   -0.02    0.13
   4 -13   3    0.02    0.23
  -4 -13  -3    0.05    0.16
  -4  13  -3    0.11    0.11
   4  13   3    0.09    0.15
   4  13   3    0.15    0.21
   5 -13   3    0.30    0.13
   5 -14  -3    0.10    0.12
   5 -14  -3    0.03    0.12
  -5 -14   3    0.10    0.12
  -5  14   3    0.17    0.12
  -5  14   3    0.04    0.08
   4 -14  -3    6.79    0.52
  -4 -14   3    5.62    0.37
  -4 -14   3    6.02    0.38
   4 -14  -3    6.69    0.36
   4 -14  -3    7.50    0.39
   4 -14  -3    5.85    0.38
   4 -14  -3    5.07    0.57
  -4  14   3    6.18    0.30
   4  14  -3    5.99    0.38
  -4  14   3    6.26    0.37
   4  14  -3    6.12    0.45
  -3 -14   3    3.17    0.37
   3 -14  -3    2.43    0.32
   3 -14  -3    3.79    0.45
   3 -14  -3    2.65    0.34
  -3 -14   3    2.87    0.33
   3 -14  -3    3.75    0.47
   3  14  -3    2.57    0.38
  -3  14   3    2.24    0.27
   3  14  -3    2.37    0.33
   3  14  -3    3.19    0.47
  -3  14   3    3.30    0.40
   2 -14  -3    6.91    0.54
   2 -14  -3    8.04    0.45
   2 -14  -3    8.18    0.52
  -2 -14   3    7.28    0.52
  -2 -14   3    7.72    0.47
   2  14  -3    7.60    1.08
   2  14  -3    8.16    0.49
   2  14  -3    7.54    0.58
  -2  14   3    7.99    0.44
  -2  14   3    7.96    0.53
   2  14  -3    7.73    0.46
  -1 -14   3    3.10    0.37
   1 -14  -3    2.87    0.32
   1 -14  -3    2.58    0.39
   1  14  -3    2.92    0.34
   1  14  -3    3.26    0.44
   1  14  -3    3.21    0.44
  -1  14   3    3.00    0.34
   1  14  -3    1.31    0.87
  -1  14   3    2.85    0.42
   0 -14  -3   11.90    0.65
   0 -14  -3   12.57    0.59
   0  14  -3   12.26    0.57
   0  14   3   12.69    0.67
   0  14  -3   13.46    0.70
   0  14   3   12.62    0.65
   0  14   3   12.61    0.57
   0  14  -3   12.32    0.71
  -1 -14  -3    1.23    0.27
   1 -14   3    1.35    0.29
   1 -14   3    1.09    0.21
  -1  14  -3    1.23    0.28
   1  14   3    1.72    0.30
   1  14   3    1.59    0.31
  -1  14  -3    1.15    0.27
   1  14   3    4.13    1.22
   1  14   3    1.33    0.21
  -2 -14  -3    0.73    0.26
   2 -14   3    1.11    0.21
  -2 -14  -3    1.13    0.25
   2  14   3    1.17    0.22
  -2  14  -3    1.30    0.23
   2  14   3    1.18    0.30
   2  14   3    1.56    0.27
  -2  14  -3    0.79    0.34
  -2  14  -3    1.23    0.29
   3 -14   3    2.55    0.34
  -3 -14  -3    3.07    0.41
   3 -14   3    3.00    0.28
  -3 -14  -3    2.75    0.32
   3  14   3    3.24    0.31
  -3  14  -3    3.06    0.27
   3  14   3    3.38    0.48
   3  14   3    4.46    0.56
  -4 -14  -3    2.00    0.26
  -4 -14  -3    3.41    0.42
   4 -14   3    2.50    0.30
   4 -14   3    2.31    0.24
  -4  14  -3    2.95    0.21
   4  14   3    2.78    0.30
   4  14   3    2.46    0.39
   4 -15  -3    2.21    0.26
   4 -15  -3    1.73    0.21
  -4 -15   3    1.99    0.25
  -4  15   3    1.45    0.23
   4  15  -3    2.04    0.30
   4  15  -3    2.23    0.28
  -4  15   3    1.80    0.17
   4  15  -3    1.61    0.29
  -3 -15   3    0.14    0.17
   3 -15  -3    0.25    0.18
   3 -15  -3    0.17    0.14
  -3 -15   3    0.13    0.16
  -3  15   3    0.41    0.25
   3  15  -3   -0.28    0.21
  -3  15   3    0.07    0.12
   3  15  -3    0.48    0.17
   3  15  -3    0.68    0.28
   2 -15  -3    7.12    0.46
  -2 -15   3    7.25    0.50
   2 -15  -3    6.85    0.39
   2  15  -3    7.40    0.43
  -2  15   3    6.87    0.48
   2  15  -3    7.63    0.51
  -2  15   3    7.49    0.40
   2  15  -3    6.89    0.53
   1 -15  -3    1.87    0.30
   1 -15  -3    1.48    0.29
   1  15  -3    1.17    0.28
   1  15  -3    1.67    0.35
  -1  15   3    2.35    0.40
  -1  15   3    1.13    0.28
   1  15  -3    1.80    0.24
   0 -15  -3    0.41    0.24
   0 -15  -3   -0.42    0.26
   0  15   3    0.25    0.27
   0  15  -3    0.30    0.26
   0  15  -3    0.62    0.22
   0  15   3    0.64    0.25
   0  15   3    0.90    0.32
   0  15  -3    1.06    0.37
   1 -15   3    0.33    0.19
   1 -15   3    0.74    0.26
  -1  15  -3    0.04    0.20
  -1  15  -3    1.07    0.41
   1  15   3    0.24    0.19
   1  15   3   -0.06    0.28
  -1  15  -3    0.44    0.23
   1  15   3    0.08    0.31
   2 -15   3    0.15    0.16
   2 -15   3    0.28    0.22
  -2 -15  -3    0.35    0.22
   2  15   3    0.53    0.18
  -2  15  -3    0.56    0.26
   2  15   3    0.37    0.24
  -2  15  -3    0.40    0.29
  -2  15  -3    0.36    0.16
   2  15   3    0.31    0.28
   3 -15   3    5.24    0.38
  -3 -15  -3    5.81    0.45
   3 -15   3    5.58    0.33
   3  15   3    6.01    0.36
   3  15   3    6.68    0.63
  -3  15  -3    6.04    0.33
   3  15   3    5.74    0.50
   4 -15   3    0.08    0.15
   4 -15   3    0.28    0.13
   4  15   3    0.35    0.15
  -4  15  -3    0.20    0.09
   3 -16  -3    0.34    0.14
  -3 -16   3    0.10    0.17
   3 -16  -3    0.38    0.15
  -3  16   3    0.48    0.18
   3  16  -3    0.08    0.25
   3  16  -3   -0.01    0.16
   3  16  -3    0.05    0.19
  -3  16   3    0.26    0.23
  -3  16   3    0.38    0.12
   2 -16  -3    2.97    0.33
   2 -16  -3    3.15    0.28
   2  16  -3    2.74    0.31
   2  16  -3    2.40    0.38
   2  16  -3    3.00    0.47
  -2  16   3    2.64    0.26
  -2  16   3    2.60    0.34
   1 -16  -3    2.72    0.31
   1 -16  -3    2.89    0.35
  -1  16   3    2.92    0.32
   1  16  -3    3.13    0.37
   1  16  -3    1.96    0.34
   1  16  -3    3.04    0.32
  -1  16   3    3.03    0.37
   0 -16  -3    0.13    0.17
   0  16  -3   -0.05    0.20
   0  16   3   -0.03    0.24
   0  16   3    0.37    0.22
   0  16  -3    0.35    0.20
   0  16  -3    0.68    0.25
  -1 -16  -3    1.06    0.24
   1  16   3    0.47    0.22
   1  16   3    0.71    0.20
  -1  16  -3    0.70    0.25
  -1  16  -3    0.75    0.23
  -1  16  -3    0.53    0.21
  -2 -16  -3    3.78    0.40
   2 -16   3    3.97    0.40
   2 -16   3    3.16    0.28
  -2  16  -3    3.27    0.30
   2  16   3    3.10    0.42
   2  16   3    2.85    0.38
  -2  16  -3    3.19    0.51
   2  16   3    3.55    0.33
   3 -16   3    0.41    0.19
  -3 -16  -3    0.38    0.25
   3 -16   3    0.30    0.14
  -3  16  -3   -0.01    0.12
   3  16   3    0.21    0.16
   3 -17  -3    1.29    0.21
   3 -17  -3    1.45    0.22
  -3  17   3    0.93    0.20
  -3  17   3    1.10    0.15
   2 -17  -3    0.67    0.17
   2 -17  -3    0.67    0.18
   2  17  -3    0.64    0.18
  -2  17   3    0.94    0.16
   2  17  -3    0.63    0.17
  -2  17   3    0.55    0.20
  -2  17   3    1.43    0.38
   1 -17  -3    1.97    0.30
   1  17  -3    2.19    0.30
  -1  17   3    1.31    0.21
   1  17  -3    2.15    0.32
  -1  17   3    1.87    0.27
   0 -17  -3    0.51    0.20
   0  17   3    0.88    0.25
   0  17  -3    0.73    0.23
   0  17  -3    0.85    0.22
  -1 -17  -3    0.47    0.19
  -1  17  -3    0.15    0.22
   1  17   3    0.30    0.18
  -1  17  -3    0.65    0.23
  -2 -17  -3    0.69    0.30
   2  17   3    0.69    0.23
  -2  17  -3    0.40    0.15
   2  17   3    0.80    0.22
   1 -18  -3    2.02    0.26
   1  18  -3    2.25    0.27
  -1  18   3    2.35    0.25
  -1  18   3    2.31    0.27
   0 -18  -3    0.35    0.17
   0  18   3   -0.06    0.15
   0  18  -3    0.19    0.17
  -1 -18  -3    1.11    0.22
   1  18   3    1.02    0.19
  -1  18  -3    1.43    0.24
  -1  18  -3    0.98    0.24
  -6   0   4   71.05    2.27
  -6   0   4   73.31    2.33
   5   0  -4    2.84    0.31
  -5   0   4    3.15    0.42
  -5   0   4    2.44    0.33
  -5   0   4    2.66    0.31
  -4   0   4   13.50    0.62
   4   0  -4   14.11    0.50
  -4   0   4   14.26    0.63
  -4   0   4   13.74    0.58
  -4   0   4   11.05    0.78
   3   0  -4   56.86    1.79
   3   0  -4   58.51    1.75
   3   0  -4   58.47    2.26
   2   0  -4   45.54    1.46
   2   0  -4   48.13    1.81
   2   0  -4   44.45    1.37
   2   0  -4   46.46    1.43
   2   0  -4   47.82    1.58
  -2   0   4   47.12    1.77
  -2   0   4   47.81    1.51
   0   0  -4    4.38    0.18
   0   0  -4    4.25    0.54
   0   0  -4    4.34    0.20
   0   0  -4    4.11    0.41
   0   0   4    4.98    0.52
   0   0  -4    4.23    0.24
   0   0   4    4.14    0.26
   0   0   4    3.80    0.19
   0   0   4    3.84    0.38
  -1   0  -4  316.43    9.57
   1   0   4  356.69   10.01
  -1   0  -4  327.02    9.65
   1   0   4  340.76    9.90
   1   0   4  319.40    9.58
  -1   0  -4  322.11    9.59
  -1   0  -4  338.49    9.91
  -1   0  -4  324.19   10.09
   1   0   4  327.36    9.67
   2   0   4    0.27    0.35
   2   0   4    0.05    0.12
  -2   0  -4    0.63    0.46
  -2   0  -4   -0.14    0.10
   2   0   4   -0.02    0.16
   2   0   4    0.07    0.08
   2   0   4   -0.19    0.42
   3   0   4   24.18    0.90
   3   0   4   27.04    1.00
  -3   0  -4   24.94    0.96
   3   0   4   24.46    1.78
   3   0   4   25.73    0.84
   3   0   4   24.76    1.55
  -3   0  -4   25.47    0.89
  -4   0  -4  190.88    5.69
   4   0   4  186.67    5.56
   4   0   4  183.28    5.55
   4   0   4  190.03    5.78
   4   0   4  185.63    5.66
  -4   0  -4  193.65    5.69
  -5   0  -4    4.96    0.50
   5   0   4    4.22    0.35
   5   0   4    4.66    0.57
   5   0   4    5.01    0.69
   5   0   4    5.04    0.32
  -6   0  -4    3.28    0.36
   6   0   4    3.57    0.29
   6   0   4    3.23    0.29
   7   0   4    0.37    0.16
  -7   0  -4    0.10    0.13
  -7  -1   4   21.72    0.82
  -7   1   4   21.39    0.82
  -7   1   4   21.51    0.79
  -6  -1   4    4.49    0.39
  -6  -1   4    4.62    0.43
  -6   1   4    5.07    0.39
  -6   1   4    4.40    0.42
   5  -1  -4    2.23    0.24
   5  -1  -4    2.01    0.27
  -5  -1   4    2.36    0.32
  -5  -1   4    3.56    0.56
  -5  -1   4    2.55    0.36
  -5  -1   4    2.89    0.39
  -5   1   4    2.73    0.34
  -5   1   4    2.84    0.31
  -5   1   4    2.25    0.34
   4  -1  -4   10.03    0.38
  -4  -1   4   10.94    0.57
  -4  -1   4   10.86    0.51
   4  -1  -4   10.95    0.45
  -4  -1   4   11.21    0.55
  -4  -1   4   11.10    0.68
  -4   1   4   10.52    0.57
   4   1  -4   10.01    0.48
   4   1  -4   10.60    0.39
  -4   1   4   10.78    0.54
  -4   1   4   11.00    0.50
   3  -1  -4    0.28    0.08
   3  -1  -4    0.27    0.45
   3  -1  -4    0.31    0.25
   3   1  -4   -0.04    0.07
   3   1  -4    0.09    0.12
   3   1  -4   -0.09    0.46
   2  -1  -4   28.69    1.30
   2  -1  -4   29.54    1.02
   2  -1  -4   29.56    1.13
   2  -1  -4   27.38    0.88
  -2  -1   4   30.61    0.97
   2  -1  -4   29.73    0.95
   2   1  -4   30.12    1.32
   2   1  -4   29.49    0.92
   2   1  -4   29.37    1.06
  -2   1   4   30.50    1.25
  -2   1   4   29.85    1.07
   2   1  -4   28.36    0.95
   1  -1  -4    1.68    0.17
  -1  -1   4    1.84    0.17
  -1  -1   4    1.59    0.33
   1  -1  -4    1.98    0.38
   1  -1  -4    1.43    0.12
   1  -1  -4    1.42    0.27
   1   1  -4    2.03    0.16
   1   1  -4    1.98    0.31
  -1   1   4    1.11    0.25
   1   1  -4    1.97    0.14
   1   1  -4    1.55    0.28
   1   1  -4    2.01    0.11
  -1   1   4    1.83    0.37
   0  -1  -4  383.03   11.78
   0  -1  -4  409.78   12.26
   0  -1   4  401.62   11.85
   0  -1  -4  431.04   12.07
   0  -1   4  390.19   11.77
   0  -1   4  434.38   12.14
   0  -1   4  407.77   12.03
   0  -1  -4  397.54   11.84
   0   1  -4  388.07   11.84
   0   1   4  403.76   11.85
   0   1  -4  420.50   12.19
   0   1  -4  417.67   12.05
   0   1   4  438.87   12.21
   0   1   4  417.00   12.05
   0   1  -4  383.52   11.78
   0   1   4  386.99   11.78
  -1  -1  -4   26.43    0.83
   1  -1   4   25.25    1.15
   1  -1   4   27.38    0.92
  -1  -1  -4   26.05    0.90
  -1  -1  -4   23.82    1.39
   1  -1   4   26.60    0.82
  -1  -1  -4   23.59    0.81
   1  -1   4   28.24    1.15
   1   1   4   27.22    1.14
  -1   1  -4   25.62    1.14
  -1   1  -4   26.55    0.82
  -1   1  -4   25.72    0.83
   1   1   4   27.45    0.92
   1   1   4   25.98    1.28
  -1   1  -4   26.07    0.91
   1   1   4   25.35    0.82
  -1   1  -4   25.77    1.26
   2  -1   4    5.16    0.73
  -2  -1  -4    3.26    0.59
  -2  -1  -4    5.15    0.28
   2  -1   4    5.22    0.25
   2  -1   4    4.83    0.28
   2  -1   4    4.86    0.40
   2  -1   4    5.50    0.71
  -2   1  -4    4.98    0.48
   2   1   4    5.50    0.66
   2   1   4    3.97    0.67
  -2   1  -4    6.50    0.83
   2   1   4    5.07    0.25
  -2   1  -4    5.50    0.28
   2   1   4    5.22    0.29
  -3  -1  -4    6.62    0.36
   3  -1   4    6.29    0.30
   3  -1   4    6.44    0.44
  -3  -1  -4    5.42    0.44
  -3  -1  -4    5.51    0.49
   3  -1   4    6.46    0.86
   3   1   4    7.35    1.24
   3   1   4    5.10    0.77
   3   1   4    6.93    0.45
  -3   1  -4    6.81    0.47
   3   1   4    6.06    0.35
   3   1   4    6.26    0.30
   4  -1   4    2.71    0.40
  -4  -1  -4    3.01    0.42
  -4  -1  -4    3.14    0.42
   4  -1   4    2.92    0.26
   4  -1   4    3.35    0.28
   4  -1   4    3.58    0.52
   4   1   4    2.67    0.40
   4   1   4    2.92    0.26
   4   1   4    2.35    0.30
  -4   1  -4    3.66    0.43
  -4   1  -4    3.38    0.44
  -5  -1  -4   34.40    1.32
   5  -1   4   35.92    1.17
  -5  -1  -4   36.40    1.31
   5  -1   4   35.63    1.51
   5  -1   4   35.37    1.17
   5  -1   4   35.85    1.30
   5   1   4   35.35    1.33
  -5   1  -4   35.85    1.33
   5   1   4   32.86    1.48
   5   1   4   34.81    1.17
   5   1   4   34.36    1.18
  -5   1  -4   34.96    1.30
   6  -1   4    1.20    0.19
   6  -1   4    1.46    0.43
   6  -1   4    1.04    0.19
  -6  -1  -4    1.35    0.27
  -6   1  -4    1.14    0.24
   6   1   4    1.08    0.19
   6   1   4    1.25    0.19
  -7  -1  -4    0.64    0.15
  -7   1  -4    0.87    0.17
   7   1   4    0.96    0.18
  -7  -2   4    3.98    0.39
  -7   2   4    4.12    0.34
  -7   2   4    3.94    0.34
  -6  -2   4    0.13    0.28
   6  -2  -4   -0.14    0.16
   6  -2  -4    0.09    0.46
  -6  -2   4   -0.48    0.22
  -6  -2   4    0.06    0.21
  -6   2   4   -0.16    0.18
  -6   2   4   -0.12    0.21
  -5  -2   4    6.52    0.47
   5  -2  -4    6.41    0.32
   5  -2  -4    6.00    0.48
  -5  -2   4    6.36    0.42
  -5  -2   4    6.95    0.58
  -5  -2   4    7.13    0.48
  -5   2   4    6.84    0.52
  -5   2   4    6.65    0.42
  -5   2   4    6.74    0.46
  -4  -2   4   -0.01    0.17
  -4  -2   4    0.36    0.27
  -4  -2   4    0.18    0.20
   4  -2  -4    0.20    0.10
  -4  -2   4    0.18    0.29
   4  -2  -4    0.23    0.14
  -4   2   4    0.21    0.22
   4   2  -4    0.12    0.08
  -4   2   4    0.31    0.18
   4   2  -4    0.39    1.17
   4   2  -4   -0.12    0.14
  -4   2   4    0.10    0.24
   3  -2  -4    0.61    0.50
   3  -2  -4    0.26    0.11
   3  -2  -4    0.19    0.07
  -3   2   4    0.14    0.19
   3   2  -4   -0.03    0.11
   3   2  -4    0.44    0.57
   3   2  -4    0.15    0.07
  -3   2   4   -0.04    0.18
   2  -2  -4   47.03    1.39
   2  -2  -4   46.07    1.85
   2  -2  -4   47.15    1.70
   2  -2  -4   44.67    1.58
  -2  -2   4   47.25    1.46
   2  -2  -4   44.80    1.46
   2   2  -4   45.35    1.45
  -2   2   4   47.80    1.63
   2   2  -4   48.15    1.87
   2   2  -4   47.40    1.42
   2   2  -4   46.90    1.56
  -2   2   4   48.56    1.76
  -1  -2   4    1.31    0.32
   1  -2  -4    1.03    0.27
   1  -2  -4    1.34    0.16
   1  -2  -4    1.00    0.35
  -1   2   4    1.26    0.32
   1   2  -4    1.45    0.10
  -1   2   4    1.41    0.17
  -1   2   4    0.76    0.24
   1   2  -4    1.55    0.27
   1   2  -4    1.36    0.15
   1   2  -4    1.36    0.23
   1   2  -4    1.94    0.36
   0  -2   4   22.87    1.02
   0  -2   4   22.92    0.95
   0  -2   4   20.98    0.68
   0  -2  -4   22.59    1.00
   0  -2   4   22.52    0.76
   0  -2  -4   21.10    0.68
   0  -2  -4   21.89    0.76
   0  -2  -4   21.85    0.72
   0   2   4   21.26    1.09
   0   2  -4   21.49    0.68
   0   2  -4   21.75    0.96
   0   2   4   22.21    0.77
   0   2  -4   20.93    0.69
   0   2   4   21.27    0.69
   0   2  -4   21.89    0.76
   0   2   4   22.22    0.95
   0   2  -4   22.26    1.03
   1  -2   4   21.64    1.02
   1  -2   4   21.73    0.72
  -1  -2  -4   20.31    1.03
   1  -2   4   22.36    1.04
  -1  -2  -4   22.25    0.78
   1  -2   4   22.03    0.69
   1  -2   4   21.41    0.79
  -1  -2  -4   21.86    0.71
   1   2   4   22.92    1.25
  -1   2  -4   21.21    0.79
  -1   2  -4   21.23    0.70
   1   2   4   22.49    0.79
  -1   2  -4   21.87    1.12
  -1   2  -4   21.13    1.08
   1   2   4   21.39    0.70
   1   2   4   20.91    1.00
  -1   2  -4   21.77    0.71
  -2  -2  -4   21.06    0.72
   2  -2   4   21.54    0.70
   2  -2   4   21.70    0.69
   2  -2   4   21.40    1.17
  -2  -2  -4   18.88    1.22
   2  -2   4   21.56    1.10
   2   2   4   20.35    1.47
   2   2   4   19.75    0.80
   2   2   4   20.16    1.10
   2   2   4   20.96    0.69
  -2   2  -4   21.87    1.28
  -2   2  -4   22.42    0.73
   2   2   4   19.39    0.70
  -2   2  -4   19.46    1.05
  -3  -2  -4    0.39    0.25
  -3  -2  -4   -0.07    0.28
   3  -2   4    0.97    0.74
   3  -2   4   -0.45    0.31
   3  -2   4    0.08    0.10
  -3  -2  -4   -0.14    0.13
   3  -2   4    0.03    0.19
   3  -2   4    0.05    0.12
   3   2   4    1.85    1.30
   3   2   4   -0.10    0.18
   3   2   4   -0.35    0.67
   3   2   4    0.17    0.10
   4  -2   4    4.98    0.31
   4  -2   4    4.51    0.52
   4  -2   4    5.26    0.32
   4  -2   4    5.52    0.55
  -4  -2  -4    5.53    0.56
  -4  -2  -4    5.13    0.50
  -4   2  -4    4.86    0.47
   4   2   4    4.30    0.53
   4   2   4    4.68    0.35
  -4   2  -4    5.65    0.45
   4   2   4    5.13    0.32
   5  -2   4    1.73    0.47
   5  -2   4    0.94    0.15
  -5  -2  -4    0.96    0.29
   5  -2   4    0.73    0.29
  -5  -2  -4    1.43    0.33
  -5   2  -4    1.06    0.29
  -5   2  -4    0.56    0.27
   5   2   4    1.21    0.35
   5   2   4    0.84    0.16
   5   2   4    1.05    0.45
   6  -2   4    0.15    0.16
   6  -2   4    0.15    0.15
   6  -2   4    0.38    0.25
  -6  -2  -4    0.12    0.21
   6   2   4    0.28    0.16
  -6   2  -4    0.18    0.20
  -7  -3   4    0.30    0.24
  -7   3   4   -0.04    0.18
  -7   3   4    0.55    0.19
  -6  -3   4    0.66    0.34
  -6  -3   4    0.19    0.25
   6  -3  -4    0.84    0.17
  -6  -3   4    0.24    0.25
  -6  -3   4    0.70    0.27
   6  -3  -4    0.90    0.51
  -6   3   4    1.04    0.23
  -6   3   4    0.40    0.24
  -5  -3   4   -0.05    0.19
   5  -3  -4    0.55    0.28
  -5  -3   4    0.05    0.22
  -5  -3   4    0.21    0.25
  -5  -3   4    0.65    0.28
  -5   3   4    0.26    0.22
  -5   3   4    0.04    0.17
  -5   3   4    0.16    0.26
  -4  -3   4   62.89    2.09
  -4  -3   4   68.37    2.13
  -4  -3   4   66.67    2.05
   4  -3  -4   65.41    1.96
  -4  -3   4   65.15    2.06
   4  -3  -4   63.23    2.08
   4   3  -4   67.12    3.48
   4   3  -4   66.36    1.94
  -4   3   4   64.46    2.09
  -4   3   4   65.60    2.07
   4   3  -4   66.39    1.97
  -4   3   4   64.48    2.08
   3  -3  -4   15.95    0.51
   3  -3  -4   16.01    0.60
   3  -3  -4   17.20    0.62
   3   3  -4   15.07    1.30
   3   3  -4   14.52    0.60
  -3   3   4   14.37    0.92
   3   3  -4   15.92    0.57
  -3   3   4   16.02    0.68
  -3   3   4   15.57    0.63
  -3   3   4   15.31    0.88
   2  -3  -4    0.10    0.33
   2  -3  -4    0.09    0.06
   2  -3  -4    0.03    0.11
  -2   3   4    0.39    0.28
   2   3  -4    0.14    0.16
   2   3  -4    0.08    0.06
   2   3  -4    0.04    0.08
   2   3  -4    0.49    0.22
   2   3  -4    0.06    0.37
  -2   3   4    0.77    0.34
   1  -3  -4    4.59    0.27
   1  -3  -4    3.58    0.50
  -1   3   4    4.56    0.30
  -1   3   4    4.26    0.60
   1   3  -4    4.03    0.45
   1   3  -4    4.11    0.18
   1   3  -4    4.66    0.28
   1   3  -4    4.83    0.54
  -1   3   4    4.11    0.49
   0  -3   4   24.68    0.79
   0  -3  -4   26.39    0.79
   0  -3   4   25.31    0.87
   0  -3   4   25.48    1.13
   0  -3   4   26.14    1.08
   0  -3  -4   24.96    0.87
   0  -3  -4   25.68    0.81
   0  -3  -4   25.37    1.16
   0   3   4   25.44    0.89
   0   3  -4   24.83    1.16
   0   3   4   25.18    1.29
   0   3  -4   25.35    0.87
   0   3   4   26.15    1.12
   0   3  -4   26.31    1.13
   0   3  -4   25.73    0.79
   0   3  -4   24.20    0.80
   0   3   4   25.61    0.81
  -1  -3  -4   12.65    0.56
   1  -3   4   13.36    0.82
   1  -3   4   13.43    0.56
   1  -3   4   14.30    0.84
  -1  -3  -4   13.04    0.47
  -1  -3  -4   13.17    0.90
   1  -3   4   13.29    0.45
   1  -3   4   13.25    0.47
  -1   3  -4   13.86    0.89
   1   3   4   13.29    0.56
  -1   3  -4   14.02    0.47
   1   3   4   13.14    0.48
   1   3   4   12.74    1.12
  -1   3  -4   13.43    0.48
  -1   3  -4   14.33    0.88
   1   3   4   12.74    0.82
   1   3   4   11.43    0.47
  -1   3  -4   12.86    0.56
   2  -3   4  156.31    4.67
   2  -3   4  152.57    4.53
   2  -3   4  164.22    5.08
  -2  -3  -4  157.34    4.56
   2  -3   4  153.58    4.85
   2  -3   4  149.90    4.53
  -2  -3  -4  140.12    5.00
   2   3   4  156.38    4.54
   2   3   4  153.31    5.42
   2   3   4  154.11    4.67
  -2   3  -4  154.18    4.68
  -2   3  -4  153.41    5.13
   2   3   4  158.26    5.00
   2   3   4  154.98    4.53
   3  -3   4    0.59    0.22
   3  -3   4    0.40    0.13
  -3  -3  -4    0.28    0.29
  -3  -3  -4    0.47    0.29
   3  -3   4   -1.71    0.76
   3  -3   4    0.34    0.11
   3  -3   4    0.17    0.29
  -3  -3  -4    0.59    0.26
  -3  -3  -4    0.43    0.16
   3   3   4    0.68    0.15
   3   3   4    0.48    0.12
  -3   3  -4    0.62    0.29
   3   3   4    0.62    0.72
  -3   3  -4   -0.02    0.23
   3   3   4    0.45    0.21
   4  -3   4    0.11    0.20
   4  -3   4   -0.26    0.27
   4  -3   4    0.19    0.15
   4  -3   4    0.14    0.30
  -4  -3  -4   -0.02    0.22
  -4  -3  -4   -0.04    0.27
   4   3   4    0.30    0.18
   4   3   4    0.19    0.15
   4   3   4   -0.02    0.28
  -4   3  -4    0.11    0.26
   5  -3   4    0.87    0.16
   5  -3   4    1.37    0.30
   5  -3   4    1.00    0.21
   5  -3   4    1.09    0.48
  -5  -3  -4    1.49    0.32
  -5  -3  -4    1.56    0.36
   5   3   4    1.16    0.47
  -5   3  -4    1.08    0.17
   5   3   4    0.94    0.18
  -5   3  -4    1.26    0.29
   5   3   4    1.15    0.22
   6  -3   4   -0.13    0.23
  -6  -3  -4    0.19    0.21
   6  -3   4   -0.24    0.13
  -6   3  -4   -0.10    0.19
   6   3   4    0.05    0.17
   6   3   4    0.08    0.16
   7  -4  -4    6.85    0.50
  -7   4   4    7.88    0.40
  -7   4   4    8.81    0.44
  -6  -4   4    7.96    0.61
   6  -4  -4    8.15    1.23
  -6  -4   4    9.07    0.59
   6  -4  -4    9.33    0.47
   6  -4  -4    8.95    0.41
  -6  -4   4    8.91    0.55
  -6   4   4    9.06    0.49
  -6   4   4    8.82    0.53
   5  -4  -4    1.02    0.20
   5  -4  -4    1.12    0.15
  -5  -4   4    0.91    0.25
  -5  -4   4    0.72    0.25
  -5  -4   4    1.72    0.33
  -5  -4   4    0.74    0.24
  -5   4   4    1.05    0.26
  -5   4   4    0.75    0.31
  -5   4   4    0.84    0.22
  -4  -4   4    9.99    0.56
   4  -4  -4    9.30    0.37
   4  -4  -4    9.49    0.43
   4  -4  -4    9.93    0.53
  -4  -4   4    9.53    0.49
  -4  -4   4    9.39    0.50
  -4   4   4    9.95    0.51
  -4   4   4    9.58    0.40
   4   4  -4   13.28    2.16
   4   4  -4    9.64    0.40
  -3  -4   4   -0.33    0.19
   3  -4  -4    0.03    0.13
  -3  -4   4    0.24    0.18
  -3  -4   4    0.21    0.23
   3  -4  -4    0.03    0.07
   3  -4  -4    0.13    0.13
  -3   4   4   -0.05    0.14
   3   4  -4   -0.11    0.20
  -3   4   4    0.31    0.23
  -3   4   4    0.95    0.54
   3   4  -4   -0.14    0.09
   3   4  -4   -0.57    0.70
  -3   4   4    0.34    0.19
   2  -4  -4   67.97    2.48
   2  -4  -4   70.20    2.02
   2  -4  -4   66.92    2.03
   2  -4  -4   60.95    2.32
   2   4  -4   69.24    2.08
  -2   4   4   70.04    2.43
   2   4  -4   67.87    2.27
   2   4  -4   68.72    2.64
  -2   4   4   69.26    2.45
  -2   4   4   71.23    2.46
   2   4  -4   67.06    2.00
   2   4  -4   66.80    2.14
   1  -4  -4    2.16    0.18
  -1  -4   4    2.04    0.38
   1  -4  -4    1.94    0.22
   1  -4  -4    1.64    0.42
   1   4  -4    1.84    0.20
  -1   4   4    2.15    0.29
  -1   4   4    0.96    0.57
   1   4  -4    1.73    0.12
  -1   4   4    2.13    0.38
   1   4  -4    1.34    0.33
   1   4  -4    2.05    0.43
   0  -4  -4  155.85    4.71
   0  -4   4  158.94    4.70
   0  -4  -4  152.82    4.61
   0  -4   4  166.03    4.98
   0  -4   4  152.50    4.60
   0  -4  -4  154.44    5.02
   0  -4  -4  158.08    4.63
   0   4   4  158.69    4.63
   0   4  -4  152.50    4.61
   0   4   4  158.60    5.25
   0   4  -4  166.98    5.08
   0   4  -4  159.01    4.72
   0   4   4  162.63    4.74
   0   4  -4  159.18    4.99
   0   4  -4  153.29    4.61
   0   4  -4  152.62    4.61
   0   4   4  164.12    5.01
   1  -4   4    2.01    0.19
  -1  -4  -4    1.67    0.24
   1  -4   4    2.20    0.18
  -1  -4  -4    2.13    0.19
   1  -4   4    1.79    0.25
   1  -4   4    2.15    0.44
  -1  -4  -4    2.34    0.51
  -1   4  -4    2.14    0.46
  -1   4  -4    2.09    0.23
   1   4   4    1.94    0.26
  -1   4  -4    2.43    0.30
   1   4   4    2.07    0.22
   1   4   4    1.51    0.41
   1   4   4    1.95    0.70
   1   4   4    2.14    0.18
  -1   4  -4    2.15    0.19
  -1   4  -4    2.51    0.54
  -2  -4  -4   86.39    2.54
   2  -4   4   82.46    2.50
   2  -4   4   83.73    2.65
   2  -4   4   85.28    3.09
   2  -4   4   86.90    2.50
   2   4   4   79.67    3.60
  -2   4  -4   79.06    3.19
  -2   4  -4   83.17    2.69
  -2   4  -4   78.13    2.99
   2   4   4   85.53    2.66
   2   4   4   83.93    2.51
   2   4   4   85.02    2.51
   2   4   4   85.50    3.02
   3  -4   4    4.49    1.18
  -3  -4  -4    3.13    0.41
  -3  -4  -4    4.17    0.51
   3  -4   4    3.51    0.25
  -3  -4  -4    3.93    0.30
   3  -4   4    3.68    0.44
  -3  -4  -4    2.71    0.42
   3  -4   4    3.52    0.23
   3  -4   4    3.00    0.43
  -3   4  -4    3.53    0.43
   3   4   4    3.54    0.42
  -3   4  -4    4.83    0.51
   3   4   4    3.56    0.28
   3   4   4    3.52    0.26
   4  -4   4   19.78    0.70
   4  -4   4   18.01    0.97
  -4  -4  -4   19.12    0.89
  -4  -4  -4   19.52    0.84
  -4  -4  -4   20.71    0.87
   4  -4   4   18.16    0.81
   4  -4   4   19.42    0.70
   4   4   4   18.26    0.72
  -4   4  -4   18.78    0.83
   4   4   4   18.73    0.96
  -4   4  -4   19.21    0.85
   4   4   4   18.67    0.71
   5  -4   4   15.79    0.61
   5  -4   4   15.26    0.72
  -5  -4  -4   16.14    0.77
   5  -4   4   15.93    1.09
   5  -4   4   14.74    0.61
  -5  -4  -4   16.15    0.81
   5   4   4   15.54    0.63
   5   4   4   15.26    0.63
  -5   4  -4   15.26    0.58
  -5   4  -4   15.47    0.74
   5   4   4   12.64    0.99
   6  -4   4    4.63    0.33
  -6  -4  -4    5.01    0.41
   6  -4   4    5.34    0.43
   6  -4   4    4.88    0.31
   6   4   4    5.13    0.35
  -6   4  -4    5.05    0.38
   6   4   4    4.69    0.37
   7  -5  -4    5.34    0.40
   7  -5  -4    5.59    0.46
  -7   5   4    5.62    0.37
  -7   5   4    6.11    0.35
   6  -5  -4    0.90    0.19
  -6  -5   4    0.67    0.33
  -6  -5   4    1.00    0.34
   6  -5  -4    0.79    0.16
  -6   5   4    0.83    0.25
  -6   5   4    1.28    0.23
   5  -5  -4    0.62    0.17
  -5  -5   4    0.71    0.22
   5  -5  -4    0.86    0.33
  -5  -5   4    0.37    0.24
  -5  -5   4    0.21    0.21
   5  -5  -4    0.42    0.13
  -5   5   4    0.27    0.20
  -5   5   4    0.77    0.31
  -5   5   4    0.38    0.24
   4  -5  -4    8.45    0.39
   4  -5  -4    9.24    0.37
   4  -5  -4    9.57    0.55
  -4  -5   4    8.92    0.54
  -4  -5   4    9.12    0.48
  -4  -5   4    8.88    0.49
  -4   5   4    8.79    0.38
   4   5  -4    9.23    0.46
  -3  -5   4   15.32    0.69
  -3  -5   4   14.88    0.61
   3  -5  -4   15.27    0.54
   3  -5  -4   15.90    0.53
   3  -5  -4   14.84    0.66
  -3  -5   4   14.87    0.61
  -3   5   4   15.01    0.66
  -3   5   4   14.96    0.55
   3   5  -4   14.53    0.49
   3   5  -4   16.73    1.76
   3   5  -4   15.71    0.59
  -3   5   4   15.04    0.80
   3   5  -4   14.88    0.68
   2  -5  -4   16.31    1.20
   2  -5  -4   15.69    0.54
   2  -5  -4   15.66    0.53
   2  -5  -4   17.22    0.66
   2   5  -4   15.95    0.61
  -2   5   4   16.35    1.25
   2   5  -4   14.39    0.58
   2   5  -4   14.80    0.91
  -2   5   4   13.89    1.15
  -2   5   4   16.67    1.09
   2   5  -4   17.93    1.29
  -1  -5   4    0.59    0.33
   1  -5  -4    0.35    0.11
   1  -5  -4    0.33    0.16
   1  -5  -4    1.24    0.48
   1   5  -4    0.64    0.09
   1   5  -4    0.11    0.40
   1   5  -4    0.43    0.37
  -1   5   4    0.14    0.35
   1   5  -4    0.76    0.16
  -1   5   4    0.53    0.15
   1   5  -4    0.61    0.13
  -1   5   4    0.25    0.20
  -1   5   4    0.73    0.52
   0  -5  -4    4.42    0.66
   0  -5   4    3.67    0.56
   0  -5  -4    3.83    0.32
   0  -5  -4    3.96    0.22
   0  -5   4    3.94    0.23
   0  -5  -4    4.18    0.21
   0  -5  -4    3.96    0.23
   0  -5   4    4.11    0.33
   0   5  -4    3.80    0.31
   0   5   4    4.05    0.35
   0   5  -4    4.06    0.60
   0   5   4    4.22    0.27
   0   5   4    4.74    0.82
   0   5   4    4.04    0.23
   0   5   4    4.40    0.67
   0   5  -4    3.51    0.23
   0   5  -4    3.78    0.21
   0   5  -4    4.45    0.67
  -1  -5  -4   28.62    0.94
   1  -5   4   30.67    1.07
   1  -5   4   31.03    0.93
   1  -5   4   30.24    0.92
  -1  -5  -4   28.44    1.05
  -1  -5  -4   26.62    1.52
   1  -5   4   29.40    1.42
  -1   5  -4   26.66    1.39
  -1   5  -4   28.23    1.54
   1   5   4   29.30    0.95
  -1   5  -4   29.70    1.09
   1   5   4   30.35    1.09
  -1   5  -4   28.34    0.94
   1   5   4   29.36    2.01
   1   5   4   29.41    0.94
  -2  -5  -4    2.69    0.38
  -2  -5  -4    3.26    0.39
  -2  -5  -4    3.29    0.25
   2  -5   4    3.03    0.36
   2  -5   4    3.46    0.70
   2  -5   4    2.84    0.36
   2  -5   4    2.90    0.20
   2   5   4    1.61    0.64
   2   5   4    2.92    0.22
   2   5   4    3.06    0.25
   2   5   4    2.79    0.36
   3  -5   4    0.08    0.10
   3  -5   4   -0.07    0.22
  -3  -5  -4   -0.14    0.17
  -3  -5  -4    0.33    0.35
   3  -5   4    0.06    0.11
  -3  -5  -4   -0.07    0.22
  -3  -5  -4    0.41    0.24
   3  -5   4   -0.17    0.24
   3   5   4    0.15    0.22
   3   5   4   -0.01    0.12
  -3   5  -4   -0.19    0.32
  -3   5  -4   -0.10    0.24
   3   5   4    0.03    0.15
   4  -5   4    1.03    0.38
  -4  -5  -4    1.22    0.26
   4  -5   4    1.32    0.28
   4  -5   4    0.90    0.14
   4  -5   4    0.95    0.18
  -4  -5  -4    1.54    0.35
  -4  -5  -4    1.43    0.31
   4   5   4    1.00    0.20
   4   5   4    1.00    0.39
  -4   5  -4    1.18    0.28
  -4   5  -4    1.19    0.33
   4   5   4    1.36    0.20
  -5  -5  -4    7.31    0.53
   5  -5   4    8.14    0.50
   5  -5   4    7.60    0.40
   5  -5   4    7.58    0.40
   5  -5   4    6.89    0.98
  -5  -5  -4    8.57    0.62
  -5  -5  -4    7.40    0.54
   5   5   4    8.14    0.42
   5   5   4    6.65    0.96
   5   5   4    7.66    0.43
  -5   5  -4    8.64    0.38
  -5   5  -4    7.94    0.53
   6  -5   4    0.58    0.15
   6  -5   4    0.50    0.17
   6  -5   4    0.34    0.20
  -6  -5  -4    0.61    0.23
  -6   5  -4    0.61    0.20
   6   5   4    0.56    0.18
   6   5   4    0.27    0.19
   7  -6  -4    3.79    0.32
  -7   6   4    4.10    0.31
  -7   6   4    4.11    0.29
   6  -6  -4    1.21    0.19
  -6  -6   4    1.87    0.29
   6  -6  -4    1.33    0.20
  -6  -6   4    1.00    0.24
   5  -6  -4    0.99    0.39
  -5  -6   4    1.14    0.23
   5  -6  -4    1.15    0.19
   5  -6  -4    1.03    0.16
  -5  -6   4    0.95    0.27
  -5  -6   4    0.73    0.23
  -5   6   4    0.97    0.15
  -5   6   4    1.05    0.27
  -5   6   4    1.61    0.33
  -5   6   4    1.16    0.25
   4  -6  -4    1.62    0.30
  -4  -6   4    1.90    0.26
  -4  -6   4    2.15    0.29
   4  -6  -4    2.56    0.38
   4  -6  -4    2.22    0.21
   4  -6  -4    2.20    0.23
  -4  -6   4    1.81    0.27
  -4   6   4    2.15    0.30
  -4   6   4    1.89    0.41
  -4   6   4    2.18    0.22
  -4   6   4    2.19    0.31
   4   6  -4    2.12    0.36
   4   6  -4    2.06    0.25
   3  -6  -4    5.70    0.53
   3  -6  -4    6.11    0.30
   3  -6  -4    6.35    0.28
  -3  -6   4    5.81    0.39
  -3  -6   4    6.19    0.39
  -3  -6   4    6.48    0.44
   3  -6  -4    6.58    0.45
   3   6  -4    6.20    0.94
   3   6  -4    6.47    0.27
   3   6  -4    4.82    0.77
  -3   6   4    6.23    0.32
  -3   6   4    6.17    0.44
  -3   6   4    6.38    0.60
   3   6  -4    6.49    0.39
   3   6  -4    5.25    1.49
  -2  -6   4    0.93    0.24
   2  -6  -4    1.30    0.17
  -2  -6   4    0.96    0.19
   2  -6  -4    1.61    0.27
   2   6  -4    1.16    0.14
   2   6  -4    1.34    0.55
   2   6  -4    1.23    0.19
   2   6  -4    1.01    0.18
   2   6  -4    1.29    0.78
  -2   6   4    1.97    0.69
  -2   6   4   -0.52    0.62
   2   6  -4    0.84    0.40
  -2   6   4    1.26    0.18
   1  -6  -4    6.67    0.42
   1  -6  -4    8.38    1.13
   1  -6  -4    7.36    0.30
   1  -6  -4    7.20    0.29
  -1   6   4    6.12    0.35
   1   6  -4    7.48    0.92
  -1   6   4    7.62    0.89
   1   6  -4    6.81    0.32
   1   6  -4    7.71    0.92
  -1   6   4    6.95    0.49
   1   6  -4    7.18    0.30
   1   6  -4    7.50    0.42
  -1   6   4    6.60    0.99
   0  -6   4    0.02    0.19
   0  -6  -4    0.46    0.19
   0  -6   4   -0.13    0.19
   0  -6  -4    0.16    0.09
   0  -6  -4   -0.53    0.60
   0  -6   4    0.08    0.43
   0  -6  -4    0.22    0.11
   0  -6  -4    0.11    0.11
   0   6  -4    0.23    0.10
   0   6   4    0.45    0.20
   0   6   4    0.35    0.14
   0   6  -4    0.17    0.17
   0   6   4    0.41    0.48
   0   6  -4    0.58    0.54
   0   6  -4    0.03    0.12
   0   6   4    0.63    0.80
   0   6  -4    0.30    0.59
   0   6   4    0.17    0.10
  -1  -6  -4    0.21    0.13
  -1  -6  -4    0.22    0.29
   1  -6   4   -0.34    0.51
   1  -6   4    0.42    0.20
   1  -6   4    0.06    0.12
   1  -6   4    0.07    0.10
  -1  -6  -4   -0.42    0.74
   1   6   4   -0.10    0.13
  -1   6  -4   -0.02    0.78
   1   6   4   -0.06    0.18
   1   6   4   -0.05    0.50
  -1   6  -4   -0.03    0.11
   1   6   4    0.03    0.10
  -1   6  -4    0.40    0.52
   1   6   4    0.67    1.19
  -1   6  -4   -0.04    0.23
  -1   6  -4    0.14    0.14
   2  -6   4    2.45    0.39
  -2  -6  -4    3.04    0.28
   2  -6   4    3.39    0.23
  -2  -6  -4    4.00    0.42
   2  -6   4    3.39    0.23
  -2  -6  -4    3.71    0.46
   2  -6   4    3.62    0.91
   2  -6   4    2.94    0.34
  -2  -6  -4    3.08    0.38
   2   6   4    3.41    0.25
   2   6   4    4.09    0.84
  -2   6  -4    2.68    0.38
  -2   6  -4    3.45    0.43
   2   6   4    3.73    0.40
   3  -6   4    0.27    0.20
  -3  -6  -4    0.45    0.36
   3  -6   4    0.33    0.28
  -3  -6  -4    0.13    0.20
  -3  -6  -4    0.00    0.18
   3  -6   4   -0.04    0.11
   3  -6   4   -0.05    0.12
  -3  -6  -4    0.31    0.32
  -3   6  -4    0.53    0.35
   3   6   4    0.04    0.15
   3   6   4    0.12    0.13
   3   6   4    0.28    0.27
  -3   6  -4    0.19    0.26
   4  -6   4    9.48    0.52
   4  -6   4    8.97    0.42
  -4  -6  -4    8.47    0.55
  -4  -6  -4    8.89    0.59
   4  -6   4    8.41    0.85
   4  -6   4    8.87    0.43
  -4  -6  -4    9.28    0.68
   4   6   4    9.26    0.46
  -4   6  -4    8.47    0.58
   4   6   4    8.85    0.44
  -4   6  -4    9.29    0.44
   4   6   4    9.15    0.77
   5  -6   4    4.85    0.41
  -5  -6  -4    4.33    0.45
  -5  -6  -4    3.81    0.62
   5  -6   4    4.54    0.31
  -5  -6  -4    4.52    0.45
   5  -6   4    4.63    0.33
   5   6   4    5.34    0.37
   5   6   4    5.13    0.76
  -5   6  -4    5.04    0.45
   5   6   4    5.28    0.36
  -5   6  -4    4.78    0.30
   6  -6   4    6.19    0.32
   6  -6   4    6.12    0.36
   6  -6   4    5.62    0.38
  -6  -6  -4    6.24    0.43
   6   6   4    6.61    0.41
   6   6   4    6.50    0.37
  -6   6  -4    5.91    0.39
   7  -7  -4    1.17    0.40
  -7  -7   4    0.57    0.29
   7  -7  -4    1.05    0.18
  -7   7   4    1.50    0.23
  -7   7   4    0.98    0.17
  -6  -7   4    7.28    0.47
   6  -7  -4    6.36    0.36
  -6  -7   4    6.83    0.43
   6  -7  -4    6.74    0.35
  -6   7   4    6.71    0.43
  -6   7   4    6.17    0.40
   5  -7  -4    0.51    0.33
  -5  -7   4    0.09    0.20
   5  -7  -4    0.33    0.13
   5  -7  -4    0.72    0.47
  -5  -7   4    0.11    0.28
  -5  -7   4    0.55    0.23
   5   7  -4    0.13    0.41
  -5   7   4    0.24    0.30
   5   7  -4   -0.07    0.22
  -5   7   4    0.50    0.22
  -5   7   4    0.28    0.13
  -5   7   4    0.19    0.22
  -4  -7   4    2.53    0.35
  -4  -7   4    1.87    0.30
  -4  -7   4    2.70    0.38
   4  -7  -4    1.28    0.34
   4  -7  -4    1.98    0.20
   4  -7  -4    2.06    0.24
   4  -7  -4    2.25    0.33
  -4   7   4    1.79    0.22
  -4   7   4    2.06    0.35
   4   7  -4    2.08    0.27
   4   7  -4    2.17    0.33
  -4   7   4    2.67    0.41
  -3  -7   4    0.33    0.21
   3  -7  -4    0.39    0.25
   3  -7  -4    0.20    0.11
  -3  -7   4    0.34    0.19
  -3  -7   4    0.53    0.19
   3  -7  -4    0.46    0.12
   3  -7  -4    0.47    0.23
   3   7  -4    0.57    0.12
  -3   7   4    0.21    0.23
  -3   7   4    0.75    0.32
   3   7  -4    0.20    0.21
  -3   7   4    0.47    0.13
  -2  -7   4    2.32    0.30
   2  -7  -4    2.03    0.19
  -2  -7   4    2.31    0.39
  -2  -7   4    1.99    0.31
   2  -7  -4    1.96    0.17
   2  -7  -4    2.42    0.29
   2   7  -4    2.22    0.84
  -2   7   4    2.25    0.34
   2   7  -4    0.69    0.53
   2   7  -4    2.34    0.19
  -2   7   4    2.05    0.97
   2   7  -4    1.93    0.31
  -2   7   4   -0.49    0.84
  -2   7   4    1.86    0.30
   2   7  -4    2.21    0.26
   2   7  -4    1.12    1.00
  -2   7   4    2.19    0.25
   1  -7  -4    1.16    0.17
   1  -7  -4    1.10    0.93
   1  -7  -4    0.86    0.20
   1  -7  -4    1.07    0.21
  -1  -7   4    0.98    0.16
   1  -7  -4    1.53    0.18
   1  -7  -4    1.16    0.15
  -1   7   4    0.99    0.26
   1   7  -4    1.15    0.16
  -1   7   4    1.30    0.30
  -1   7   4    1.73    1.03
  -1   7   4    1.15    0.67
   1   7  -4    1.33    0.16
  -1   7   4    0.73    0.20
   1   7  -4    1.02    0.22
   1   7  -4    1.82    0.75
   1   7  -4    1.07    0.77
  -1   7   4    0.82    0.18
   0  -7  -4   35.06    1.30
   0  -7   4   37.14    1.31
   0  -7  -4   37.08    1.14
   0  -7  -4   37.20    1.17
   0  -7  -4   35.64    2.13
   0  -7   4   39.04    1.79
   0  -7  -4   36.99    1.15
   0   7   4   35.77    1.16
   0   7   4   36.33    1.17
   0   7  -4   34.67    1.17
   0   7   4   37.89    1.37
   0   7  -4   36.42    1.85
   0   7  -4   38.93    1.34
   0   7  -4   37.13    1.17
   0   7   4   33.05    2.51
  -1  -7  -4    3.67    0.42
   1  -7   4    3.58    0.23
   1  -7   4    4.27    0.46
   1  -7   4    3.77    0.44
  -1  -7  -4    3.15    0.37
   1  -7   4    3.60    0.24
  -1  -7  -4    3.40    0.27
   1  -7   4    3.16    0.32
  -1   7  -4    4.02    0.27
  -1   7  -4    4.63    1.23
   1   7   4    3.51    0.82
  -1   7  -4    4.07    0.38
   1   7   4    3.35    0.25
  -1   7  -4    3.53    0.27
   1   7   4    3.91    0.42
  -1   7  -4    3.07    0.51
  -2  -7  -4    7.52    0.53
  -2  -7  -4    7.74    0.50
  -2  -7  -4    8.13    0.41
  -2  -7  -4    7.35    0.68
   2  -7   4    8.26    0.53
   2  -7   4    7.44    1.29
   2  -7   4    8.42    0.36
   2  -7   4    8.45    0.59
   2  -7   4    8.68    0.45
   2  -7   4    8.17    0.36
   2   7   4    7.14    0.59
   2   7   4    5.27    1.16
   2   7   4    8.32    0.40
  -2   7  -4    7.96    0.52
  -3  -7  -4    1.38    0.26
   3  -7   4    0.88    0.15
  -3  -7  -4    0.49    0.39
  -3  -7  -4    0.91    0.25
   3  -7   4    0.93    0.38
   3  -7   4    1.26    0.18
  -3  -7  -4    1.49    0.32
   3  -7   4    1.03    0.22
  -3   7  -4    0.56    0.38
   3   7   4    1.05    0.19
   3   7   4    0.91    0.35
   3   7   4    0.81    0.17
  -4  -7  -4    4.59    0.50
  -4  -7  -4    4.50    0.66
   4  -7   4    4.09    0.60
   4  -7   4    4.11    0.30
  -4  -7  -4    3.86    0.42
   4  -7   4    3.94    0.39
   4  -7   4    4.44    0.33
  -4   7  -4    3.09    0.39
   4   7   4    4.17    0.35
   4   7   4    3.98    0.32
  -4   7  -4    4.41    0.32
   4   7   4    4.23    0.59
   5  -7   4    2.73    0.29
   5  -7   4    2.32    0.32
   5  -7   4    2.62    0.25
   5   7   4    2.05    0.30
   5   7   4    2.32    0.30
  -5   7  -4    2.39    0.24
   6  -7   4    2.04    0.28
  -6  -7  -4    2.17    0.34
   6  -7   4    2.23    0.31
   6  -7   4    1.87    0.22
  -6   7  -4    2.11    0.27
   6   7   4    2.32    0.29
   6   7   4    2.14    0.26
  -6  -8   4    1.02    0.24
   6  -8  -4    0.97    0.31
  -6  -8   4    0.93    0.22
   6  -8  -4    0.93    0.17
   6  -8  -4    1.09    0.16
  -6   8   4    1.01    0.21
  -6   8   4    1.27    0.24
  -5  -8   4    4.22    0.43
   5  -8  -4    3.22    0.65
   5  -8  -4    3.51    0.27
   5  -8  -4    2.99    0.27
  -5  -8   4    3.43    0.36
   5  -8  -4    3.08    0.44
  -5   8   4    3.77    0.24
   5   8  -4    3.08    0.55
  -5   8   4    3.78    0.41
   5   8  -4    2.95    0.39
  -5   8   4    2.96    0.37
   4  -8  -4    1.78    0.30
  -4  -8   4    1.33    0.26
  -4  -8   4    1.06    0.22
   4  -8  -4    1.41    0.21
   4  -8  -4    1.61    0.20
  -4  -8   4    1.54    0.28
  -4   8   4    2.22    0.42
  -4   8   4    1.39    0.27
  -4   8   4    1.31    0.17
   4   8  -4    1.65    0.20
   4   8  -4    1.55    0.37
   3  -8  -4    6.76    0.34
  -3  -8   4    6.95    0.44
   3  -8  -4    7.52    0.47
   3  -8  -4    7.16    0.58
   3  -8  -4    7.18    0.33
  -3   8   4    7.36    0.48
   3   8  -4    6.86    0.34
  -3   8   4    7.62    0.57
   3   8  -4    7.29    0.54
   3   8  -4    6.25    0.40
  -2  -8   4    3.23    0.40
  -2  -8   4    3.47    0.30
   2  -8  -4    3.90    0.44
   2  -8  -4    3.73    0.34
  -2  -8   4    3.57    0.33
   2  -8  -4    3.76    0.23
   2   8  -4    3.47    0.28
  -2   8   4    3.47    0.27
  -2   8   4    3.50    0.39
   2   8  -4    4.01    0.94
  -2   8   4    3.55    0.45
   2   8  -4    4.84    0.69
   2   8  -4    4.11    0.42
   2   8  -4    3.96    0.25
  -1  -8   4    7.42    0.41
   1  -8  -4    7.43    0.52
  -1  -8   4    7.53    0.42
   1  -8  -4    7.36    0.44
   1  -8  -4    7.22    0.32
   1  -8  -4    7.33    0.41
   1  -8  -4    7.30    0.34
   1  -8  -4    7.75    0.33
  -1  -8   4    6.24    0.55
  -1   8   4    7.73    0.55
  -1   8   4    6.67    0.41
   1   8  -4    7.16    0.51
   1   8  -4    5.00    0.83
   1   8  -4    7.40    1.24
  -1   8   4    7.41    0.39
  -1   8   4    7.38    1.64
   1   8  -4    7.33    0.34
   1   8  -4    7.45    0.55
  -1   8   4    5.14    1.04
  -1   8   4    6.98    0.46
   1   8  -4    7.35    0.34
  -1   8   4    7.72    0.67
   0  -8  -4    0.73    0.15
   0  -8  -4    0.46    0.27
   0  -8  -4    0.70    0.14
   0  -8  -4    0.77    0.16
   0  -8  -4    0.59    0.24
   0  -8   4    0.79    0.23
   0  -8  -4    0.49    0.21
   0  -8   4    1.08    0.23
   0  -8  -4    0.18    0.29
   0   8   4   -0.32    0.78
   0   8  -4    0.57    0.14
   0   8   4    0.49    0.14
   0   8   4    0.57    0.17
   0   8  -4    3.17    1.26
   0   8   4    0.63    0.25
   0   8  -4    0.54    0.14
   0   8  -4    0.47    0.26
   0   8  -4    0.42    0.87
   0   8   4    0.72    0.29
   0   8  -4    0.14    0.24
  -1  -8  -4    0.89    0.17
   1  -8   4    1.86    0.96
   1  -8   4    1.31    0.17
  -1  -8  -4    0.72    0.26
   1  -8   4    0.59    0.20
  -1  -8  -4    1.05    0.26
  -1  -8  -4    0.76    0.24
   1  -8   4    0.86    0.20
  -1  -8  -4   -0.01    0.34
   1  -8   4    1.19    0.35
   1   8   4    0.85    0.29
   1   8   4    1.07    0.17
   1   8   4    0.78    0.30
   1   8   4   -1.47    0.92
  -1   8  -4    1.27    0.27
  -1   8  -4    0.79    0.17
  -1   8  -4    1.14    0.18
  -1   8  -4    1.29    0.96
  -1   8  -4    0.76    0.34
   1   8   4    1.18    0.18
  -2  -8  -4    2.79    0.46
   2  -8   4    2.47    0.23
   2  -8   4    2.34    0.24
  -2  -8  -4    2.28    0.39
  -2  -8  -4    2.35    0.31
  -2  -8  -4    2.34    0.31
   2  -8   4    2.95    0.52
   2  -8   4    2.40    0.31
   2   8   4    2.48    0.41
   2   8   4    2.79    0.42
  -2   8  -4    2.39    0.33
   2   8   4    2.17    0.28
   2   8   4    2.68    0.26
  -2   8  -4    2.11    0.29
  -3  -8  -4    0.31    0.28
  -3  -8  -4    0.28    0.28
   3  -8   4   -0.06    0.13
   3  -8   4    0.40    0.14
   3  -8   4    0.12    0.41
  -3  -8  -4    0.54    0.50
   3  -8   4    0.16    0.18
  -3  -8  -4   -0.02    0.20
   3   8   4    0.11    0.15
  -3   8  -4    0.02    0.15
   3   8   4   -0.09    0.34
  -3   8  -4    0.41    0.39
   3   8   4   -0.10    0.16
  -4  -8  -4    9.90    0.58
  -4  -8  -4    8.67    0.61
  -4  -8  -4    9.67    0.62
   4  -8   4    9.85    0.46
   4  -8   4    9.51    0.53
   4  -8   4    9.57    1.07
  -4   8  -4    9.11    0.63
  -4   8  -4   10.56    0.48
   4   8   4    9.36    0.47
   4   8   4    8.49    0.95
  -5  -8  -4    1.16    0.23
   5  -8   4    1.19    0.21
   5  -8   4    1.27    0.21
  -5  -8  -4    1.36    0.30
   5  -8   4    1.09    0.17
  -5   8  -4    0.92    0.30
   5   8   4    0.95    0.21
   5   8   4    0.92    0.20
  -5   8  -4    1.02    0.15
   6  -8   4   -0.21    0.25
   6  -8   4    0.11    0.15
  -6  -8  -4    0.29    0.24
   6  -8   4    0.10    0.12
   6   8   4   -0.11    0.16
  -6   8  -4    0.27    0.27
  -6  -9   4    3.20    0.34
  -6  -9   4    2.62    0.32
   6  -9  -4    2.91    0.28
   6  -9  -4    2.78    0.42
   6  -9  -4    2.52    0.24
  -6   9   4    2.19    0.27
  -6   9   4    3.63    0.32
  -5  -9   4   20.71    0.87
   5  -9  -4   20.79    0.75
  -5  -9   4   20.85    0.81
   5  -9  -4   20.66    1.82
   5  -9  -4   21.24    0.85
   5  -9  -4   20.51    0.74
  -5   9   4   21.03    0.83
  -5   9   4   20.56    0.84
  -5   9   4   20.45    0.69
   5   9  -4   19.95    0.80
   4  -9  -4    5.54    0.32
  -4  -9   4    5.26    0.46
  -4  -9   4    5.73    0.42
   4  -9  -4    5.78    0.34
   4  -9  -4    5.60    0.44
   4  -9  -4    5.81    0.79
  -4  -9   4    4.96    0.45
   4   9  -4    6.81    0.73
  -4   9   4    5.06    0.63
  -4   9   4    5.96    0.32
   4   9  -4    5.50    0.37
  -4   9   4    5.43    0.45
   4   9  -4    5.59    0.48
  -3  -9   4   11.24    0.60
  -3  -9   4   10.87    0.54
   3  -9  -4   11.38    0.55
   3  -9  -4   11.28    0.46
  -3  -9   4   11.18    0.56
   3  -9  -4   12.28    0.79
   3   9  -4   11.33    0.49
   3   9  -4   11.76    0.74
  -3   9   4   11.65    0.66
  -3   9   4   12.19    0.49
   3   9  -4   11.77    0.52
  -3   9   4   10.54    0.59
  -2  -9   4    5.43    0.37
  -2  -9   4    6.01    0.40
   2  -9  -4    5.53    0.30
  -2  -9   4    5.12    0.45
   2  -9  -4    5.66    0.61
   2  -9  -4    5.36    0.39
   2   9  -4    6.04    0.59
   2   9  -4    5.73    0.34
  -2   9   4    5.65    0.34
   2   9  -4    5.70    0.32
  -2   9   4    4.93    0.45
  -2   9   4    5.89    0.47
   2   9  -4    5.82    0.54
   1  -9  -4    1.70    0.20
   1  -9  -4    1.37    0.25
   1  -9  -4    1.54    0.21
  -1  -9   4    1.80    0.26
  -1  -9   4    2.10    0.35
   1  -9  -4    1.62    0.20
  -1  -9   4    1.53    0.24
   1  -9  -4    1.53    0.23
   1  -9  -4    1.36    0.31
  -1   9   4    1.89    0.27
   1   9  -4    2.04    0.24
  -1   9   4    1.68    0.35
   1   9  -4    1.32    0.31
  -1   9   4    0.34    0.47
  -1   9   4    1.65    0.24
  -1   9   4   -0.89    1.30
   1   9  -4    1.36    0.22
  -1   9   4    1.45    0.27
   1   9  -4    1.40    0.30
  -1   9   4    1.76    0.22
   0  -9  -4    1.12    0.19
   0  -9  -4    1.70    0.20
   0  -9   4    0.87    0.24
   0  -9  -4    1.01    0.23
   0  -9  -4    1.65    0.31
   0  -9   4    1.69    0.25
   0  -9  -4    1.85    0.24
   0  -9  -4    1.56    0.25
   0   9   4    2.10    0.28
   0   9  -4    2.40    1.12
   0   9   4    1.27    0.27
   0   9   4    1.28    0.19
   0   9   4    0.98    0.33
   0   9  -4    1.11    0.25
   0   9  -4    1.13    0.17
   0   9   4    1.40    0.19
   0   9  -4    1.09    0.36
   0   9  -4    4.59    1.36
   0   9   4    2.23    1.24
   0   9  -4    1.56    0.23
   1  -9   4    0.87    0.20
  -1  -9  -4    1.54    0.22
  -1  -9  -4    1.04    0.25
   1  -9   4    1.14    0.20
  -1  -9  -4    1.04    0.25
  -1  -9  -4    1.57    0.28
   1  -9   4    1.21    0.18
  -1   9  -4    1.42    0.20
  -1   9  -4    1.12    0.25
  -1   9  -4    1.47    0.30
   1   9   4    1.16    0.28
   1   9   4    1.10    0.19
  -1   9  -4    0.85    0.21
   1   9   4    1.12    0.34
   1   9   4    1.05    0.18
  -1   9  -4    2.40    1.53
  -1   9  -4    0.23    0.43
  -2  -9  -4   -0.01    0.19
  -2  -9  -4    0.49    0.24
  -2  -9  -4    0.90    0.40
   2  -9   4    0.23    0.17
   2  -9   4   -0.09    0.42
   2  -9   4    0.39    0.14
  -2  -9  -4    0.63    0.28
   2  -9   4    0.32    0.15
   2   9   4    0.23    0.16
  -2   9  -4    0.28    0.25
  -2   9  -4    0.31    0.20
   2   9   4    0.38    0.35
   2   9   4    0.04    0.32
   2   9   4    0.40    0.17
  -3  -9  -4   53.28    1.91
  -3  -9  -4   57.38    1.89
   3  -9   4   56.28    1.81
   3  -9   4   56.26    1.75
   3  -9   4   57.08    1.74
  -3   9  -4   56.37    1.79
   3   9   4   57.32    1.78
   3   9   4   56.20    1.79
  -3   9  -4   53.63    1.86
   3   9   4   52.64    2.19
   4  -9   4   17.32    0.65
   4  -9   4   16.41    1.49
  -4  -9  -4   17.41    0.78
   4  -9   4   16.97    0.73
  -4  -9  -4   17.22    0.85
  -4  -9  -4   17.40    0.84
   4  -9   4   17.84    0.68
   4   9   4   16.92    0.70
   4   9   4   18.31    1.26
   4   9   4   17.02    0.68
  -4   9  -4   17.60    0.68
   5  -9   4    8.72    0.39
   5  -9   4    8.59    0.45
  -5  -9  -4    8.49    0.58
  -5  -9  -4    8.23    0.49
   5  -9   4    8.75    0.44
  -5   9  -4    8.76    0.38
   5   9   4    8.27    0.49
   5   9   4    8.91    0.43
   6  -9   4    1.52    0.25
   6  -9   4    1.56    0.23
   6   9   4    1.85    0.28
  -6 -10   4   10.15    0.48
   6 -10  -4   10.72    0.43
  -6 -10   4   10.64    0.49
   6 -10  -4   10.37    0.52
  -6  10   4   10.70    0.49
  -6  10   4   10.63    0.47
   5 -10  -4    0.29    0.22
   5 -10  -4    0.41    0.14
  -5 -10   4    0.47    0.18
   5 -10  -4    0.32    0.15
   5  10  -4    0.23    0.23
  -5  10   4    0.63    0.12
  -5  10   4    0.73    0.24
   5  10  -4    0.78    0.28
   4 -10  -4   40.95    1.31
   4 -10  -4   39.81    1.30
   4 -10  -4   40.96    1.37
  -4 -10   4   42.62    1.39
  -4 -10   4   40.15    1.44
   4 -10  -4   41.85    1.81
  -4 -10   4   34.57    1.35
  -4  10   4   40.36    1.30
   4  10  -4   40.77    1.66
  -4  10   4   38.72    1.45
  -4  10   4   40.47    1.39
   4  10  -4   41.27    1.34
  -3 -10   4   16.61    0.69
   3 -10  -4   15.65    0.58
   3 -10  -4   15.19    0.58
  -3 -10   4   15.14    0.67
   3 -10  -4   14.79    0.66
   3 -10  -4   15.45    1.01
  -3 -10   4   14.93    0.72
  -3  10   4   15.50    0.70
   3  10  -4   16.07    0.97
  -3  10   4   14.93    0.60
  -3  10   4   15.00    0.76
   3  10  -4   14.78    0.63
   3  10  -4   15.41    0.62
   2 -10  -4   -0.54    0.36
  -2 -10   4    0.00    0.17
  -2 -10   4   -0.02    0.20
  -2 -10   4   -0.01    0.22
   2 -10  -4    0.11    0.18
   2 -10  -4   -0.12    0.16
   2 -10  -4   -0.10    0.12
   2 -10  -4    0.08    0.13
   2  10  -4    0.04    0.16
  -2  10   4   -0.32    0.28
  -2  10   4    0.12    0.23
  -2  10   4    0.04    0.14
   2  10  -4   -0.44    0.30
   2  10  -4    0.16    0.32
   2  10  -4    0.11    0.15
   1 -10  -4    1.70    0.44
  -1 -10   4    1.18    0.24
   1 -10  -4    1.58    0.24
   1 -10  -4    1.04    0.24
   1 -10  -4    1.27    0.22
   1 -10  -4    1.33    0.18
  -1 -10   4    1.64    0.24
  -1 -10   4    1.60    0.33
   1  10  -4    1.28    0.30
   1  10  -4    1.36    0.39
  -1  10   4    1.54    0.35
   1  10  -4    1.67    0.22
  -1  10   4    1.25    0.24
  -1  10   4    1.48    0.22
   1  10  -4    1.61    0.25
   0 -10  -4    1.85    0.31
   0 -10   4    1.94    0.27
   0 -10  -4    1.79    0.27
   0 -10  -4    1.94    0.31
   0 -10  -4    1.67    0.25
   0  10   4    1.56    0.21
   0  10  -4    1.31    0.26
   0  10   4    1.55    0.28
   0  10  -4    1.66    0.47
   0  10   4    1.30    0.27
   0  10   4    1.79    0.27
   0  10  -4    1.34    0.20
   0  10   4    1.49    0.44
   0  10  -4    1.39    0.20
   1 -10   4    0.00    0.17
  -1 -10  -4    0.28    0.22
  -1 -10  -4    0.48    0.40
  -1 -10  -4   -0.09    0.19
   1 -10   4    0.29    0.19
  -1 -10  -4   -0.30    0.23
  -1  10  -4    0.16    0.23
   1  10   4   -0.05    0.37
  -1  10  -4    0.36    0.25
  -1  10  -4   -0.04    0.23
   1  10   4    0.05    0.15
   1  10   4   -0.18    0.16
  -1  10  -4    0.09    0.56
  -1  10  -4    0.03    0.18
   2 -10   4   49.58    1.60
  -2 -10  -4   48.30    1.67
   2 -10   4   48.77    1.53
   2 -10   4   50.37    1.56
  -2 -10  -4   49.15    1.70
   2  10   4   49.69    1.95
   2  10   4   49.02    1.59
   2  10   4   47.74    1.67
  -2  10  -4   47.73    1.60
   2  10   4   48.39    1.58
  -2  10  -4   49.09    1.67
  -3 -10  -4    7.68    0.58
   3 -10   4    7.55    0.43
   3 -10   4    7.61    0.39
   3 -10   4    7.88    0.46
  -3 -10  -4    8.60    0.55
   3 -10   4    6.92    1.20
   3  10   4    7.75    0.44
   3  10   4    7.18    0.92
   3  10   4    8.06    0.46
  -3  10  -4    8.08    0.45
  -4 -10  -4   13.98    0.69
   4 -10   4   14.42    0.60
  -4 -10  -4   13.71    0.74
   4 -10   4   14.43    0.55
   4 -10   4   14.33    0.62
   4  10   4   14.36    0.62
  -4  10  -4   12.69    0.57
   4  10   4   13.15    0.59
   5 -10   4    0.89    0.17
   5 -10   4    0.92    0.16
   5 -10   4    1.34    0.25
   5  10   4    0.95    0.22
  -5  10  -4    1.09    0.15
   5  10   4    1.09    0.18
   6 -11  -4    0.13    0.23
   6 -11  -4   -0.09    0.12
  -6 -11   4    0.05    0.19
   6 -11  -4    0.11    0.15
  -6 -11   4    0.22    0.14
  -6  11   4    0.20    0.13
  -6  11   4    0.09    0.27
  -5 -11   4    0.39    0.18
   5 -11  -4    0.40    0.19
   5 -11  -4    0.41    0.13
  -5 -11   4    0.21    0.16
   5  11  -4    0.45    0.26
   5  11  -4    0.14    0.23
  -5  11   4    0.60    0.21
  -5  11   4    0.49    0.19
  -5  11   4    0.46    0.12
  -4 -11   4   32.04    1.16
  -4 -11   4   33.10    1.22
   4 -11  -4   33.09    1.77
   4 -11  -4   33.50    1.09
   4 -11  -4   33.44    1.16
  -4  11   4   33.15    1.18
  -4  11   4   31.10    1.25
   4  11  -4   33.72    1.14
  -4  11   4   33.98    1.19
   4  11  -4   33.25    1.15
  -4  11   4   32.83    1.09
   4  11  -4   32.32    1.60
   3 -11  -4    1.99    0.32
   3 -11  -4    1.85    0.62
  -3 -11   4    1.16    0.25
   3 -11  -4    1.62    0.24
  -3 -11   4    1.77    0.26
  -3 -11   4    1.78    0.30
  -3  11   4    2.07    0.35
   3  11  -4    1.97    0.30
   3  11  -4    1.94    0.54
  -3  11   4    2.15    0.35
   3  11  -4    1.67    0.41
   3  11  -4    2.23    0.34
   2 -11  -4    4.41    0.30
   2 -11  -4    4.73    0.40
  -2 -11   4    4.87    0.37
  -2 -11   4    3.76    0.38
  -2 -11   4    4.51    0.45
   2 -11  -4    2.78    0.59
   2 -11  -4    4.11    0.36
   2 -11  -4    4.34    0.29
   2 -11  -4    4.05    0.32
  -2  11   4    3.97    0.49
   2  11  -4    5.28    0.75
  -2  11   4    4.34    0.47
  -2  11   4    4.22    0.32
   2  11  -4    4.99    0.35
   2  11  -4    4.19    0.36
   2  11  -4    4.77    0.52
  -1 -11   4    3.32    0.50
   1 -11  -4    3.44    0.34
   1 -11  -4    2.74    0.28
   1 -11  -4    2.92    0.30
   1 -11  -4    3.45    0.41
  -1 -11   4    3.78    0.35
   1 -11  -4    3.17    0.32
   1  11  -4    3.16    0.55
   1  11  -4    2.49    0.31
  -1  11   4    3.00    0.33
   1  11  -4    3.78    0.45
  -1  11   4    3.29    0.42
   0 -11   4    0.22    0.20
   0 -11  -4    0.46    0.20
   0 -11  -4    0.52    0.20
   0 -11  -4   -0.10    0.20
   0 -11   4   -0.12    0.36
   0  11  -4   -0.04    0.23
   0  11   4   -0.65    0.50
   0  11   4   -0.11    0.16
   0  11  -4    0.72    0.48
   0  11  -4   -0.03    0.19
   0  11  -4   -0.01    0.17
   0  11   4    0.28    0.20
   0  11   4    0.02    0.23
  -1 -11  -4    7.40    0.52
  -1 -11  -4    7.04    0.50
  -1 -11  -4    6.62    0.51
   1 -11   4    7.72    0.43
  -1 -11  -4    7.49    0.49
  -1  11  -4    7.46    0.44
   1  11   4    7.66    0.43
  -1  11  -4    7.79    0.56
  -1  11  -4    6.90    0.52
   1  11   4    8.07    0.89
  -1  11  -4    7.49    0.52
   1  11   4    7.50    0.42
   1  11   4    7.25    0.52
   2 -11   4   41.40    1.32
  -2 -11  -4   40.77    1.49
  -2 -11  -4   42.08    1.47
   2 -11   4   40.76    1.38
  -2  11  -4   42.41    1.41
   2  11   4   41.10    1.81
   2  11   4   41.33    1.46
   2  11   4   41.54    1.39
  -2  11  -4   40.39    1.45
   3 -11   4    0.09    0.15
  -3 -11  -4   -0.04    0.19
   3 -11   4   -0.40    0.23
   3 -11   4    0.03    0.18
  -3 -11  -4    0.28    0.26
  -3  11  -4   -0.22    0.15
   3  11   4   -0.03    0.19
   3  11   4   -0.02    0.16
   3  11   4   -0.14    0.62
  -3  11  -4    0.35    0.48
   4 -11   4    0.66    0.17
  -4 -11  -4    1.13    0.29
   4 -11   4    0.57    0.18
   4 -11   4    0.65    0.30
  -4 -11  -4    0.37    0.17
   4  11   4    0.34    0.19
  -4  11  -4    0.25    0.13
   4  11   4    0.43    0.17
   5 -11   4    0.17    0.12
   5 -11   4    0.00    0.16
   5  11   4    0.45    0.23
  -5  11  -4    0.07    0.09
  -5  11  -4    0.44    0.20
   5  11   4    0.20    0.21
   5 -12  -4    1.29    0.21
   5 -12  -4    0.91    0.21
   5 -12  -4    0.98    0.19
   5 -12  -4    1.45    0.21
  -5 -12   4    1.14    0.22
   5 -12  -4    1.33    0.26
  -5 -12   4    1.40    0.21
   5  12  -4    1.01    0.27
  -5  12   4    1.27    0.17
  -5  12   4    0.83    0.17
  -5  12   4    0.94    0.24
   4 -12  -4    1.07    0.20
   4 -12  -4    1.57    0.30
  -4 -12   4    0.81    0.22
   4 -12  -4    1.66    0.23
   4 -12  -4    0.94    0.24
  -4 -12   4    1.40    0.25
   4 -12  -4    1.73    0.26
  -4  12   4    0.95    0.28
   4  12  -4    1.23    0.23
  -4  12   4    1.18    0.24
   4  12  -4    0.95    0.22
  -4  12   4    1.88    0.33
   3 -12  -4    1.51    0.27
  -3 -12   4    1.10    0.23
  -3 -12   4    0.99    0.24
   3 -12  -4    1.07    0.24
   3 -12  -4    1.04    0.17
   3 -12  -4    1.04    0.21
   3 -12  -4    1.36    0.88
   3 -12  -4    1.04    0.22
   3  12  -4    0.95    0.23
   3  12  -4    1.32    0.25
   3  12  -4    1.52    0.40
  -3  12   4    1.10    0.31
  -3  12   4    1.17    0.33
   3  12  -4    1.16    0.58
  -3  12   4    0.80    0.17
   2 -12  -4    7.72    1.28
  -2 -12   4    7.91    0.47
   2 -12  -4    6.89    0.37
  -2 -12   4    6.73    0.50
   2 -12  -4    7.52    0.42
   2 -12  -4    6.87    0.44
   2 -12  -4    7.11    0.42
   2 -12  -4    7.17    0.49
   2  12  -4    7.93    0.95
  -2  12   4    7.08    0.53
  -2  12   4    7.62    0.41
   2  12  -4    7.27    0.57
   2  12  -4    6.41    0.44
   2  12  -4    7.37    0.45
  -1 -12   4    1.02    0.31
   1 -12  -4    0.91    0.21
   1 -12  -4    1.06    0.23
  -1 -12   4    1.07    0.23
   1 -12  -4    0.61    0.20
   1 -12  -4    1.25    0.26
   1  12  -4    0.70    0.28
   1  12  -4    1.14    0.23
  -1  12   4    0.82    0.26
  -1  12   4    1.17    0.22
   1  12  -4    1.60    0.26
   0 -12   4   10.70    0.56
   0 -12  -4   12.26    0.63
   0 -12  -4   11.95    0.56
   0 -12  -4   11.89    0.63
   0 -12   4   12.71    0.61
   0 -12  -4   11.42    0.72
   0  12   4   11.56    0.63
   0  12  -4   12.50    0.56
   0  12  -4   11.32    1.19
   0  12   4   11.62    0.61
   0  12   4   11.74    0.60
   0  12  -4   11.60    0.65
   0  12  -4   11.82    0.59
   0  12   4   11.93    0.54
   1 -12   4    0.20    0.18
  -1 -12  -4    0.15    0.22
   1 -12   4    0.68    0.31
  -1 -12  -4   -0.07    0.22
  -1  12  -4   -0.25    0.23
  -1  12  -4    0.00    0.24
   1  12   4    0.07    0.19
   1  12   4    0.44    0.26
  -1  12  -4    0.05    0.22
   1  12   4    0.04    0.16
   1  12   4   -0.05    0.60
  -2 -12  -4   -0.11    0.22
   2 -12   4   -0.08    0.17
  -2 -12  -4   -0.13    0.20
   2  12   4    0.10    0.17
  -2  12  -4   -0.36    0.34
  -2  12  -4    0.56    0.26
   2  12   4   -0.02    0.27
  -2  12  -4    0.11    0.20
   2  12   4   -0.14    0.70
  -3 -12  -4    7.97    0.55
   3 -12   4    7.89    0.45
  -3 -12  -4    7.68    0.51
   3 -12   4    7.83    0.41
   3  12   4    7.74    0.44
   3  12   4    8.00    0.47
  -3  12  -4    6.83    0.42
   4 -12   4    0.26    0.17
  -4 -12  -4    0.08    0.21
   4 -12   4    0.45    0.17
  -4 -12  -4    0.45    0.18
  -4  12  -4    0.29    0.13
   4  12   4    0.50    0.16
   4  12   4    0.50    0.20
   5 -12   4    0.19    0.12
   5 -12   4   -0.18    0.21
  -5  12  -4   -0.09    0.21
  -5  12  -4    0.07    0.09
   5  12   4   -0.23    0.14
   5 -13  -4    0.79    0.15
  -5 -13   4    0.87    0.17
   5 -13  -4    0.65    0.15
  -5 -13   4    0.97    0.19
   5 -13  -4    1.26    0.18
   5 -13  -4    1.07    0.36
   5  13  -4    0.43    0.20
   5  13  -4    0.85    0.42
  -5  13   4    0.71    0.10
  -5  13   4    1.18    0.18
  -4 -13   4    0.31    0.16
   4 -13  -4    0.31    0.18
   4 -13  -4    0.31    0.22
   4 -13  -4    0.19    0.14
   4 -13  -4    0.50    0.23
   4 -13  -4    0.31    0.17
  -4 -13   4    0.39    0.18
  -4  13   4    0.13    0.11
   4  13  -4    0.10    0.31
  -4  13   4    0.23    0.17
   4  13  -4    0.33    0.18
  -4  13   4   -0.19    0.31
   3 -13  -4    4.58    0.37
   3 -13  -4    3.88    0.39
  -3 -13   4    3.87    0.41
   3 -13  -4    3.65    0.29
   3 -13  -4    3.81    0.39
  -3 -13   4    4.79    0.38
   3 -13  -4    3.71    0.39
   3  13  -4    3.23    1.39
   3  13  -4    3.70    0.56
   3  13  -4    3.66    0.37
  -3  13   4    3.54    0.45
  -3  13   4    3.75    0.30
   3  13  -4    3.61    0.35
  -2 -13   4    4.08    0.39
   2 -13  -4    3.33    0.39
  -2 -13   4    3.45    0.44
   2 -13  -4    3.80    0.35
  -2  13   4    3.04    0.31
   2  13  -4    4.62    0.81
   2  13  -4    3.84    0.39
   2  13  -4    3.66    0.37
   2  13  -4    3.51    0.48
  -2  13   4    3.72    0.43
   1 -13  -4    0.93    0.26
   1 -13  -4    0.70    0.24
  -1 -13   4    0.42    0.52
   1 -13  -4    0.25    0.19
  -1 -13   4    0.88    0.23
  -1  13   4    1.00    0.22
   1  13  -4    0.60    0.26
   1  13  -4    2.01    0.74
   1  13  -4    0.61    0.23
   1  13  -4    0.78    0.23
  -1  13   4    0.77    0.26
   0 -13  -4    4.60    0.45
   0 -13  -4    4.25    0.39
   0  13  -4    4.74    0.38
   0  13  -4    4.28    0.46
   0  13   4    5.13    0.42
   0  13   4    5.11    0.54
   0  13  -4    5.04    0.48
   0  13   4    4.17    0.40
   0  13   4    4.07    0.46
   0  13  -4    4.76    1.03
   1 -13   4    4.42    0.37
  -1 -13  -4    4.58    0.48
   1  13   4    5.12    0.44
  -1  13  -4    5.35    0.46
  -1  13  -4    5.40    0.47
  -1  13  -4    4.83    0.56
   1  13   4    5.11    1.02
   1  13   4    5.52    0.49
   1  13   4    5.07    0.38
  -2 -13  -4    3.25    0.43
   2 -13   4    3.35    0.32
  -2 -13  -4    2.71    0.40
   2  13   4    3.28    0.47
   2  13   4    3.01    1.08
  -2  13  -4    2.46    0.34
   2  13   4    3.27    0.37
   2  13   4    2.82    0.32
  -2  13  -4    3.25    0.35
   3 -13   4    1.15    0.19
  -3 -13  -4    0.42    0.22
  -3 -13  -4    0.56    0.19
   3  13   4    1.06    0.21
   3  13   4    0.73    0.21
  -3  13  -4    0.76    0.18
  -4 -13  -4    4.39    0.41
   4 -13   4    4.12    0.29
  -4  13  -4    3.92    0.26
   4  13   4    4.37    0.31
   4  13   4    4.08    0.42
   5 -14  -4    3.53    0.25
  -4 -14   4   -0.11    0.14
   4 -14  -4   -0.23    0.33
  -4 -14   4   -0.04    0.14
   4 -14  -4    0.12    0.14
   4 -14  -4    0.17    0.16
   4 -14  -4   -0.34    0.27
  -4  14   4   -0.15    0.10
   4  14  -4    0.05    0.18
  -4  14   4    0.03    0.15
   4  14  -4   -0.10    0.22
   3 -14  -4   13.17    0.61
   3 -14  -4   12.24    0.54
  -3 -14   4   11.82    0.60
   3  14  -4   13.39    0.59
   3  14  -4   11.85    0.67
  -3  14   4   13.49    0.64
   3  14  -4   12.05    0.60
  -3  14   4   11.35    0.55
  -3  14   4   12.05    0.51
   2 -14  -4    9.03    0.59
   2 -14  -4   10.12    0.50
  -2 -14   4   10.12    0.53
  -2 -14   4   10.32    0.60
   2 -14  -4    9.92    0.56
   2  14  -4   11.23    0.65
   2  14  -4   10.95    0.57
  -2  14   4    9.64    0.48
   2  14  -4   10.12    0.52
  -2  14   4   10.11    0.59
   1 -14  -4   69.43    2.21
   1 -14  -4   67.33    2.12
  -1 -14   4   69.26    2.17
  -1  14   4   68.77    2.23
   1  14  -4   59.65    2.96
   1  14  -4   69.60    2.25
  -1  14   4   65.91    2.13
   1  14  -4   67.88    2.13
   1  14  -4   66.50    2.17
   0 -14  -4    8.95    0.56
   0 -14  -4    9.48    0.51
   0  14   4    8.57    0.53
   0  14  -4    8.53    0.62
   0  14  -4    9.67    0.58
   0  14   4    8.85    0.51
   0  14  -4    8.51    0.49
   0  14   4    8.05    0.56
   1 -14   4    9.00    0.47
  -1 -14  -4    9.47    0.58
  -1  14  -4    8.79    0.52
  -1  14  -4    8.40    0.55
   1  14   4    9.85    0.58
   1  14   4    8.39    0.58
   1  14   4    8.71    0.47
  -2 -14  -4    0.36    0.25
   2 -14   4    0.32    0.23
   2  14   4    0.33    0.18
  -2  14  -4    0.37    0.25
   2  14   4    0.72    0.24
   2  14   4    0.23    0.25
  -2  14  -4    0.28    0.17
  -2  14  -4    0.00    0.30
  -3 -14  -4    9.46    0.53
   3 -14   4    9.89    0.45
   3 -14   4    8.94    0.51
   3  14   4    9.44    0.54
   3  14   4    9.85    0.45
  -3  14  -4    9.34    0.43
   4 -14   4    4.83    0.28
  -4 -14  -4    4.41    0.38
   4 -14   4    4.84    0.36
   4  14   4    5.46    0.32
  -4  14  -4    4.56    0.25
   4 -15  -4    0.18    0.14
  -4 -15   4    0.15    0.14
   4 -15  -4    0.17    0.12
  -4  15   4    0.48    0.16
  -4  15   4    0.08    0.09
   4  15  -4    0.14    0.24
   4  15  -4    0.17    0.16
   4  15  -4    0.40    0.28
   3 -15  -4    3.51    0.33
  -3 -15   4    3.09    0.30
   3 -15  -4    3.00    0.28
  -3 -15   4    3.32    0.33
  -3  15   4    2.97    0.24
   3  15  -4    3.90    0.41
  -3  15   4    2.98    0.40
   3  15  -4    3.69    0.32
  -3  15   4    3.36    0.32
   3  15  -4    2.98    0.45
   2 -15  -4    0.58    0.20
   2 -15  -4    0.10    0.15
  -2 -15   4   -0.15    0.15
  -2 -15   4    0.40    0.24
  -2  15   4    0.06    0.15
   2  15  -4    0.08    0.18
   2  15  -4    0.16    0.24
   2  15  -4    0.20    0.25
  -2  15   4    0.66    0.26
  -2  15   4   -0.01    0.17
   1 -15  -4    0.39    0.18
  -1  15   4    0.27    0.19
   1  15  -4    0.40    0.19
   1  15  -4    0.43    0.27
   0  15  -4    6.42    0.55
   0  15  -4    6.03    0.44
   0  15   4    5.46    0.44
   0  15  -4    7.00    0.84
   0  15   4    7.22    0.64
  -1 -15  -4    6.62    0.47
   1 -15   4    6.13    0.41
   1  15   4    6.79    0.62
  -1  15  -4    6.46    0.48
   1  15   4    7.19    0.49
  -1  15  -4    6.66    0.45
  -1  15  -4    6.31    0.47
   1  15   4    6.36    0.41
   2 -15   4   -0.07    0.23
   2 -15   4    0.40    0.16
  -2 -15  -4    0.06    0.19
  -2  15  -4    0.25    0.16
   2  15   4    0.26    0.24
   2  15   4    0.21    0.27
  -2  15  -4    0.60    0.27
   2  15   4    0.54    0.18
   3 -15   4    1.08    0.17
  -3 -15  -4    1.27    0.24
   3 -15   4    1.42    0.24
   3  15   4    0.96    0.28
  -3  15  -4    0.88    0.14
   3  15   4    1.07    0.19
   3 -16  -4    0.51    0.14
  -3 -16   4    0.27    0.19
   3 -16  -4    0.56    0.16
  -3  16   4    0.51    0.21
   3  16  -4    0.43    0.29
  -3  16   4    0.44    0.20
  -3  16   4    0.45    0.12
   2 -16  -4    9.60    0.48
   2 -16  -4    9.19    0.43
  -2  16   4    8.55    0.50
  -2  16   4    9.49    0.42
   2  16  -4    8.76    0.45
   2  16  -4    9.15    0.60
  -2  16   4    9.59    0.50
   2  16  -4    9.95    0.52
   1 -16  -4   -0.18    0.17
   1 -16  -4    0.14    0.19
   1  16  -4    0.44    0.23
  -1  16   4    0.00    0.17
  -1  16   4   -0.05    0.17
   1  16  -4    0.03    0.18
   1  16  -4    0.29    0.31
   0 -16  -4    8.57    0.50
   0  16  -4    8.51    0.51
   0  16   4    9.49    0.52
   0  16  -4    7.82    0.52
   0  16  -4    9.11    0.51
   0  16   4    8.17    0.50
  -1 -16  -4    1.87    0.31
   1  16   4    2.52    0.34
  -1  16  -4    1.37    0.23
  -1  16  -4    2.44    0.33
  -1  16  -4    1.41    0.26
  -2 -16  -4    3.17    0.35
   2 -16   4    3.07    0.30
   2  16   4    4.19    0.34
   2  16   4    4.39    0.43
  -3 -16  -4   -0.18    0.21
   3 -16   4    0.05    0.15
  -3  16  -4    0.15    0.11
   3  16   4   -0.37    0.17
   2 -17  -4    2.74    0.26
   2 -17  -4    2.45    0.28
  -2  17   4    2.63    0.22
   2  17  -4    1.87    0.28
   2  17  -4    2.67    0.34
   2  17  -4    3.15    0.29
  -2  17   4    2.77    0.32
   1 -17  -4   -0.02    0.15
  -1  17   4    0.06    0.15
   1  17  -4   -0.12    0.21
   1  17  -4    0.26    0.16
   1  17  -4   -0.01    0.18
  -1  17   4   -0.19    0.14
   0 -17  -4    0.18    0.17
   0  17  -4    0.05    0.19
   0  17   4    0.14    0.25
   0  17  -4    0.02    0.19
   0  17   4   -0.01    0.16
  -1 -17  -4    0.00    0.17
  -1  17  -4    0.55    0.25
  -1  17  -4    0.23    0.40
  -1  17  -4    0.48    0.22
   1  17   4    0.40    0.18
  -2 -17  -4    0.26    0.19
   2  17   4    0.46    0.25
  -2  17  -4    0.32    0.17
   0 -18  -4    2.51    0.27
   0  18   4    2.76    0.28
   0  18  -4    2.77    0.41
  -7   0   5    0.20    0.19
  -7   0   5    0.01    0.20
  -6   0   5    0.01    0.17
  -6   0   5   -0.07    0.27
  -6   0   5    0.23    0.23
  -5   0   5    0.42    0.23
  -5   0   5   -0.12    0.22
  -5   0   5   -0.09    0.36
  -5   0   5    0.16    0.19
   5   0  -5   -0.34    0.19
   4   0  -5   -0.22    0.12
  -4   0   5   -0.05    0.16
  -4   0   5    0.01    0.20
  -4   0   5   -0.04    0.24
  -4   0   5    0.20    0.32
   3   0  -5   -0.25    0.61
   3   0  -5    0.09    0.08
   3   0  -5    0.19    0.29
  -3   0   5   -0.16    0.18
   3   0  -5    0.05    0.09
   2   0  -5   -0.25    0.39
   2   0  -5    0.04    0.26
  -2   0   5    0.07    0.40
  -2   0   5   -0.28    0.23
   2   0  -5    0.47    0.28
  -1   0   5    0.18    0.34
  -1   0   5   -0.11    0.21
   1   0  -5    0.35    0.06
   1   0  -5    0.13    0.10
  -1   0   5    0.26    0.15
   1   0  -5    0.19    0.09
   1   0  -5   -0.20    0.25
   1   0  -5    0.79    0.36
   0   0   5    0.13    0.13
   0   0  -5    0.03    0.11
   0   0  -5    0.10    0.28
   0   0   5   -0.16    0.25
   0   0  -5    0.13    0.35
   0   0   5    0.72    0.35
   0   0  -5   -0.08    0.06
   0   0   5    0.03    0.09
   0   0  -5    0.05    0.09
  -1   0  -5    0.16    0.38
  -1   0  -5   -0.17    0.48
   1   0   5    0.40    0.42
  -1   0  -5    0.00    0.10
   1   0   5   -0.10    0.14
  -1   0  -5   -0.03    0.16
  -1   0  -5    0.06    0.10
   1   0   5    0.26    0.31
   1   0   5    0.07    0.12
  -2   0  -5    0.06    0.13
   2   0   5   -0.19    0.09
  -2   0  -5    0.36    0.67
   2   0   5    0.22    0.17
   2   0   5   -0.11    0.11
   2   0   5   -1.01    0.58
   2   0   5   -0.23    0.47
  -3   0  -5   -0.02    0.24
  -3   0  -5   -0.10    0.15
   3   0   5    0.15    0.14
   3   0   5   -0.09    0.10
   4   0   5   -0.01    0.15
   4   0   5    0.06    0.12
  -4   0  -5    0.01    0.25
   4   0   5    0.15    0.32
   4   0   5    0.12    0.31
  -4   0  -5    0.10    0.23
  -5   0  -5    0.04    0.26
   5   0   5    0.34    0.50
   5   0   5    0.09    0.15
   5   0   5   -0.26    0.28
  -5   0  -5   -0.34    0.26
   5   0   5   -0.17    0.15
  -6   0  -5    0.07    0.20
   6   0   5    0.35    0.24
   6   0   5    0.02    0.16
   6   0   5   -0.07    0.14
  -7  -1   5   26.10    0.93
  -7  -1   5   24.48    0.89
  -7   1   5   26.12    0.89
  -7   1   5   25.65    0.92
  -6  -1   5    3.81    0.36
  -6  -1   5    4.31    0.41
  -6  -1   5    2.77    0.45
  -6   1   5    3.98    0.39
  -6   1   5    3.97    0.35
  -6   1   5    3.37    0.48
  -5  -1   5    8.87    0.47
  -5  -1   5    7.80    0.66
  -5  -1   5    7.98    0.52
   5  -1  -5    8.33    0.50
   5  -1  -5    8.48    0.38
  -5  -1   5    8.09    0.50
  -5   1   5    7.99    0.52
   5   1  -5    8.41    0.38
  -5   1   5    9.02    0.53
  -5   1   5    8.84    0.46
  -4  -1   5    2.85    0.30
  -4  -1   5    2.53    0.39
  -4  -1   5    2.87    0.34
   4  -1  -5    2.75    0.19
   4  -1  -5    2.66    0.28
  -4  -1   5    3.49    0.50
  -4   1   5    2.49    0.36
  -4   1   5    2.98    0.37
  -4   1   5    3.22    0.29
  -4   1   5    4.51    0.63
   4   1  -5    2.87    0.22
  -4   1   5    3.41    0.44
  -3  -1   5   10.81    0.52
  -3  -1   5   10.73    0.49
   3  -1  -5   11.13    0.45
   3  -1  -5   11.59    0.86
   3  -1  -5   10.15    1.23
  -3   1   5   10.21    0.50
   3   1  -5   10.82    1.23
  -3   1   5   12.50    0.77
   3   1  -5   11.23    0.58
   3   1  -5   10.89    0.42
   3   1  -5   10.45    0.55
   3   1  -5   10.51    0.36
   2  -1  -5   17.92    0.59
   2  -1  -5   17.85    0.98
   2  -1  -5   18.20    1.16
  -2  -1   5   19.40    1.17
  -2  -1   5   19.30    0.80
   2  -1  -5   16.85    0.87
   2  -1  -5   18.86    0.67
   2   1  -5   19.10    0.88
   2   1  -5   19.26    0.66
   2   1  -5   18.15    0.77
  -2   1   5   19.79    1.10
   2   1  -5   19.05    0.58
   2   1  -5   18.82    1.16
  -2   1   5   19.01    0.88
   2   1  -5   18.29    0.62
  -1  -1   5    1.53    0.25
   1  -1  -5    1.66    0.47
   1  -1  -5    1.35    0.12
  -1  -1   5    1.86    0.43
   1  -1  -5    1.53    0.15
  -1  -1   5    1.48    0.32
   1  -1  -5    1.67    0.35
   1  -1  -5    1.56    0.19
   1   1  -5    1.49    0.15
  -1   1   5    1.68    0.45
   1   1  -5    1.35    0.32
   1   1  -5    1.47    0.43
   1   1  -5    1.63    0.18
  -1   1   5    1.28    0.29
  -1   1   5    2.01    0.34
   1   1  -5    1.56    0.11
   0  -1   5   66.80    2.40
   0  -1  -5   67.68    2.35
   0  -1  -5   67.03    1.97
   0  -1  -5   62.21    2.56
   0  -1   5   67.37    2.07
   0  -1   5   64.40    1.97
   0  -1  -5   67.39    2.06
   0  -1   5   65.95    2.30
   0  -1  -5   65.85    1.98
   0   1   5   70.17    2.33
   0   1  -5   65.68    2.32
   0   1   5   64.17    2.06
   0   1  -5   65.36    2.50
   0   1  -5   67.19    1.97
   0   1   5   67.21    2.47
   0   1  -5   65.08    1.98
   0   1  -5   66.23    2.06
   0   1   5   65.83    1.97
   1  -1   5   51.40    1.63
  -1  -1  -5   52.29    1.53
   1  -1   5   52.53    2.02
  -1  -1  -5   50.66    1.62
  -1  -1  -5   45.38    1.50
   1  -1   5   51.10    1.93
   1  -1   5   48.10    1.51
  -1  -1  -5   45.91    1.94
  -1   1  -5   49.30    1.97
   1   1   5   50.85    1.64
  -1   1  -5   47.75    2.13
  -1   1  -5   51.08    1.63
  -1   1  -5   51.74    1.52
   1   1   5   48.67    1.51
  -1   1  -5   48.87    1.50
   1   1   5   49.50    2.09
   1   1   5   48.71    1.51
   1   1   5   49.86    1.93
   2  -1   5   34.12    1.23
  -2  -1  -5   33.15    1.89
   2  -1   5   33.17    1.68
   2  -1   5   35.00    1.09
   2  -1   5   35.91    1.75
   2  -1   5   34.88    1.09
  -2  -1  -5   35.36    1.13
  -2   1  -5   30.58    1.86
  -2   1  -5   36.32    1.13
   2   1   5   32.70    1.09
   2   1   5   34.04    1.94
   2   1   5   34.56    1.09
   2   1   5   34.63    1.24
   2   1   5   35.12    1.66
  -3  -1  -5    1.92    0.29
   3  -1   5    1.90    0.21
   3  -1   5    2.25    0.34
  -3  -1  -5    2.19    0.32
  -3  -1  -5    2.01    0.27
   3  -1   5    2.11    0.33
   3  -1   5    2.32    0.23
   3   1   5    2.81    0.40
  -3   1  -5    1.59    0.34
   3   1   5    1.95    0.25
  -3   1  -5    1.70    0.25
   3   1   5    1.86    0.21
   4  -1   5   11.80    0.50
  -4  -1  -5   11.72    0.66
   4  -1   5   11.55    0.78
   4  -1   5   11.51    0.49
   4  -1   5   11.20    0.66
   4   1   5   11.34    0.67
   4   1   5   11.96    0.50
   4   1   5   11.78    0.52
   4   1   5   11.11    0.74
  -4   1  -5   12.75    0.64
  -4   1  -5   11.39    0.65
   5  -1   5   -0.04    0.27
  -5  -1  -5    0.41    0.27
   5  -1   5    0.31    0.17
   5  -1   5    0.33    0.53
   5  -1   5   -0.06    0.14
  -5  -1  -5    0.13    0.26
   5   1   5    0.12    0.16
  -5   1  -5    0.12    0.24
   5   1   5   -0.38    0.49
   5   1   5    0.35    0.18
  -5   1  -5    0.15    0.28
   5   1   5    0.31    0.31
  -6  -1  -5    3.43    0.35
   6  -1   5    3.83    0.29
   6  -1   5    4.11    0.42
   6  -1   5    3.35    0.30
   6   1   5    3.04    0.29
  -6   1  -5    3.94    0.37
   6   1   5    3.29    0.45
   6   1   5    3.54    0.32
  -7  -2   5    3.12    0.36
  -7   2   5    2.93    0.31
  -7   2   5    2.72    0.29
   6  -2  -5   13.95    0.57
  -6  -2   5   14.78    0.68
  -6  -2   5   15.08    0.63
  -6  -2   5   14.73    0.68
  -6   2   5   14.42    0.66
  -6   2   5   14.45    0.63
  -5  -2   5    4.87    0.40
  -5  -2   5    4.81    0.45
   5  -2  -5    4.98    0.48
  -5  -2   5    5.41    0.54
  -5  -2   5    4.88    0.37
  -5   2   5    4.13    0.41
  -5   2   5    5.08    0.45
  -5   2   5    5.17    0.37
  -4  -2   5   -0.13    0.27
  -4  -2   5    0.09    0.18
   4  -2  -5    0.26    0.17
  -4  -2   5   -0.34    0.23
  -4  -2   5    0.17    0.16
   4  -2  -5    0.10    0.09
  -4   2   5    0.20    0.23
  -4   2   5   -0.12    0.35
  -4   2   5    0.10    0.18
  -4   2   5    0.01    0.20
   4   2  -5   -0.05    0.11
  -3  -2   5    0.00    0.18
  -3  -2   5   -0.22    0.24
   3  -2  -5    0.16    0.12
   3  -2  -5    0.05    0.07
   3  -2  -5    0.28    0.49
  -3  -2   5    0.17    0.18
   3  -2  -5    0.29    0.72
  -3   2   5   -0.21    0.32
   3   2  -5    0.12    0.18
  -3   2   5    0.02    0.19
   3   2  -5   -0.12    0.09
   3   2  -5    0.04    0.67
   3   2  -5    0.30    0.22
  -3   2   5    0.03    0.34
  -3   2   5    0.04    0.24
   2  -2  -5    0.76    0.38
   2  -2  -5    0.76    0.52
  -2  -2   5    0.72    0.24
   2  -2  -5    0.74    0.15
   2   2  -5    0.64    0.29
   2   2  -5    1.02    0.50
  -2   2   5    0.76    0.43
   2   2  -5    0.55    0.26
   2   2  -5    0.63    0.13
  -2   2   5    0.79    0.31
   2   2  -5    0.86    0.09
   1  -2  -5  106.19    3.22
   1  -2  -5  102.78    3.13
   1  -2  -5  110.51    3.52
   1  -2  -5  106.40    3.15
  -1  -2   5  112.96    3.65
   1  -2  -5   98.32    3.72
  -1  -2   5  108.84    3.43
  -1  -2   5  103.51    3.17
  -1   2   5  110.05    3.64
   1   2  -5  104.12    3.13
  -1   2   5  106.38    3.45
   1   2  -5  112.40    3.67
   1   2  -5  105.66    3.12
   1   2  -5  104.12    3.21
   1   2  -5  109.87    3.46
  -1   2   5  105.95    3.22
   0  -2  -5   19.73    0.74
   0  -2  -5   20.55    1.09
   0  -2  -5   20.06    0.67
   0  -2   5   20.06    0.74
   0  -2   5   19.48    0.65
   0  -2   5   19.58    1.06
   0  -2  -5   19.35    0.65
   0  -2   5   22.00    0.99
   0  -2  -5   20.52    0.65
   0   2  -5   19.61    0.65
   0   2   5   20.59    1.01
   0   2   5   19.97    0.66
   0   2  -5   19.49    1.04
   0   2  -5   20.38    0.65
   0   2  -5   19.89    0.74
   0   2  -5   21.06    1.13
   0   2  -5   20.15    0.66
   0   2   5   20.49    0.77
   0   2   5   20.11    1.17
  -1  -2  -5    4.38    0.25
  -1  -2  -5    4.98    0.37
   1  -2   5    5.29    0.71
   1  -2   5    4.87    0.35
   1  -2   5    4.79    0.23
   1  -2   5    4.65    0.26
  -1  -2  -5    3.62    0.60
   1  -2   5    4.67    0.64
  -1  -2  -5    4.96    0.26
   1   2   5    4.96    0.78
  -1   2  -5    4.99    0.85
  -1   2  -5    4.69    0.27
   1   2   5    5.00    0.25
   1   2   5    4.53    0.26
   1   2   5    5.23    0.37
  -1   2  -5    4.65    0.35
   1   2   5    5.11    0.66
  -1   2  -5    4.11    0.60
  -1   2  -5    4.87    0.25
   2  -2   5    1.03    0.16
   2  -2   5    0.20    0.54
   2  -2   5    1.08    0.22
  -2  -2  -5    1.11    0.17
   2  -2   5    1.33    0.58
   2  -2   5    1.21    0.19
   2   2   5   -0.83    0.82
   2   2   5    1.35    0.23
  -2   2  -5    1.29    0.20
   2   2   5    1.11    0.23
  -2   2  -5    0.20    0.34
   2   2   5    0.40    0.54
  -2   2  -5    1.14    0.76
   2   2   5    1.33    0.21
   3  -2   5   -0.04    0.26
   3  -2   5   -0.03    0.10
  -3  -2  -5    0.23    0.24
  -3  -2  -5    0.02    0.26
   3  -2   5   -0.45    0.23
  -3  -2  -5    0.36    0.26
   3  -2   5   -0.02    0.11
  -3  -2  -5   -0.02    0.15
  -3   2  -5    0.36    0.23
   3   2   5    0.09    0.11
   3   2   5    0.23    0.15
   3   2   5   -0.11    0.24
   4  -2   5    4.54    0.62
   4  -2   5    4.60    0.32
   4  -2   5    4.50    0.29
  -4  -2  -5    4.90    0.48
   4  -2   5    4.46    0.48
  -4   2  -5    4.27    0.46
   4   2   5    4.86    0.59
   4   2   5    4.75    0.31
  -4   2  -5    4.24    0.47
   4   2   5    4.23    0.34
   5  -2   5    1.33    0.56
  -5  -2  -5    1.26    0.33
   5  -2   5    1.31    0.27
  -5  -2  -5    1.46    0.33
   5  -2   5    1.30    0.19
   5  -2   5    1.49    0.20
   5   2   5    1.30    0.19
   5   2   5    1.55    0.35
   5   2   5    1.45    0.21
   5   2   5    1.38    0.54
  -5   2  -5    1.28    0.30
  -5   2  -5    1.45    0.31
   6  -2   5    6.63    0.38
   6  -2   5    7.16    0.36
   6  -2   5    6.91    0.45
   6   2   5    6.71    0.36
   6   2   5    6.67    0.39
  -7  -3   5    0.27    0.26
  -7   3   5    0.50    0.17
  -7   3   5    0.35    0.17
  -6  -3   5    1.17    0.24
  -6  -3   5    1.15    0.27
  -6  -3   5    1.28    0.30
   6  -3  -5    0.96    0.19
  -6  -3   5    1.33    0.37
  -6   3   5    0.51    0.32
  -6   3   5    2.03    0.29
  -6   3   5    1.45    0.28
  -5  -3   5   10.52    0.55
   5  -3  -5    9.29    0.68
  -5  -3   5   10.46    0.60
  -5  -3   5   10.26    0.51
   5  -3  -5   10.22    0.41
  -5  -3   5   10.71    0.64
  -5   3   5   10.72    0.59
  -5   3   5   10.27    0.54
  -5   3   5   10.28    0.57
   4  -3  -5    0.97    0.20
   4  -3  -5    1.68    0.18
  -4  -3   5    1.47    0.34
   4  -3  -5    1.29    0.23
  -4  -3   5    1.01    0.21
  -4  -3   5    1.43    0.23
  -4  -3   5    1.58    0.31
  -4   3   5    1.52    0.27
  -4   3   5    1.43    0.23
   4   3  -5    1.58    0.20
   4   3  -5    3.39    1.90
  -4   3   5    1.68    0.16
  -4   3   5    1.61    0.27
  -4   3   5    1.17    0.38
  -3  -3   5   -0.10    0.17
  -3  -3   5    0.30    0.17
   3  -3  -5    0.08    0.07
   3  -3  -5    0.14    0.14
   3  -3  -5    0.02    0.13
  -3  -3   5    0.22    0.23
  -3   3   5    0.27    0.22
   3   3  -5   -0.38    0.75
   3   3  -5    0.26    0.18
  -3   3   5   -0.21    0.17
  -3   3   5   -0.39    0.61
   3   3  -5   -0.24    0.24
  -3   3   5   -0.07    0.51
   3   3  -5    0.04    0.08
   3   3  -5   -0.09    0.09
   2  -3  -5   21.63    0.72
  -2  -3   5   23.17    0.93
   2  -3  -5   22.35    0.70
   2  -3  -5   22.27    1.41
   2  -3  -5   22.61    0.82
   2  -3  -5   21.10    1.22
   2   3  -5   21.24    1.00
   2   3  -5   22.54    0.69
   2   3  -5   21.64    0.81
  -2   3   5   23.24    1.28
   2   3  -5   21.56    1.34
  -1  -3   5   -0.06    0.42
  -1  -3   5   -0.18    0.28
   1  -3  -5    0.25    0.12
   1  -3  -5   -0.03    0.37
   1  -3  -5    0.01    0.12
   1  -3  -5   -0.06    0.10
   1  -3  -5   -0.05    0.07
  -1   3   5    0.11    0.19
  -1   3   5    0.53    0.31
   1   3  -5    0.00    0.06
   1   3  -5   -0.02    0.11
   1   3  -5    0.30    0.33
   1   3  -5   -0.72    0.35
  -1   3   5   -0.09    0.45
   0  -3  -5    2.82    0.17
   0  -3   5    2.48    0.28
   0  -3  -5    2.53    0.28
   0  -3   5    2.83    0.20
   0  -3  -5    2.99    0.20
   0  -3  -5    2.98    0.51
   0  -3  -5    2.64    0.20
   0  -3   5    3.16    0.51
   0  -3   5    3.21    0.55
   0   3   5    3.32    0.53
   0   3   5    2.62    0.23
   0   3   5    2.66    0.19
   0   3   5    2.68    0.28
   0   3   5    2.27    0.57
   0   3  -5    3.02    0.52
   0   3  -5    2.89    0.54
   0   3  -5    2.79    0.19
   0   3  -5    2.81    0.27
   0   3  -5    2.97    0.21
  -1  -3  -5   33.63    1.16
   1  -3   5   34.18    1.16
  -1  -3  -5   32.51    1.05
   1  -3   5   33.09    1.02
   1  -3   5   33.63    1.52
   1  -3   5   33.44    1.02
  -1  -3  -5   32.09    1.58
  -1  -3  -5   31.90    1.02
   1  -3   5   34.21    1.54
  -1   3  -5   31.36    1.15
   1   3   5   30.68    1.80
  -1   3  -5   30.33    1.62
   1   3   5   33.11    1.03
   1   3   5   33.83    1.05
   1   3   5   31.65    1.48
  -1   3  -5   33.10    1.03
   1   3   5   32.92    1.17
  -1   3  -5   32.43    1.66
  -1   3  -5   32.65    1.03
  -1   3  -5   29.39    1.06
   2  -3   5   35.51    1.78
   2  -3   5   37.53    1.31
  -2  -3  -5   38.17    1.18
   2  -3   5   34.48    1.76
   2  -3   5   33.08    1.21
  -2  -3  -5   36.36    1.28
   2  -3   5   37.36    1.14
  -2  -3  -5   35.17    1.26
   2   3   5   37.77    1.84
  -2   3  -5   33.30    1.26
  -2   3  -5   36.08    1.18
   2   3   5   37.99    2.54
   2   3   5   34.75    1.14
   2   3   5   35.43    1.30
   3  -3   5   21.03    0.84
   3  -3   5   21.04    0.72
  -3  -3  -5   20.07    0.78
   3  -3   5   20.46    0.72
  -3  -3  -5   20.35    0.88
  -3  -3  -5   20.08    0.86
  -3  -3  -5   20.42    0.87
   3  -3   5   20.80    0.95
   3   3   5   20.16    0.73
  -3   3  -5   20.31    0.85
  -3   3  -5   20.32    0.88
   3   3   5   20.16    0.73
   3   3   5   20.73    0.93
   4  -3   5    3.84    0.63
   4  -3   5    4.65    0.46
  -4  -3  -5    3.97    0.50
   4  -3   5    4.20    0.31
   4  -3   5    3.84    0.28
   4   3   5    3.72    0.62
   4   3   5    4.33    0.33
  -4   3  -5    3.54    0.47
  -4   3  -5    4.23    0.47
   4   3   5    4.21    0.30
   5  -3   5    1.26    0.19
   5  -3   5    1.46    0.28
   5  -3   5    1.52    0.63
  -5  -3  -5    1.32    0.32
   5  -3   5    0.72    0.16
  -5  -3  -5    0.96    0.30
   5   3   5    1.15    0.35
   5   3   5    1.24    0.56
  -5   3  -5    1.17    0.30
   5   3   5    1.08    0.19
   5   3   5    1.00    0.19
  -5   3  -5    1.19    0.17
  -5   3  -5    1.40    0.29
   6  -3   5    4.17    0.36
   6  -3   5    4.39    0.33
  -6  -3  -5    4.84    0.39
   6  -3   5    4.20    0.29
   6   3   5    4.30    0.30
  -6   3  -5    4.42    0.36
   6   3   5    4.62    0.35
  -7   4   5    3.43    0.28
  -7   4   5    3.33    0.31
   6  -4  -5    1.18    0.19
   6  -4  -5    1.58    0.24
  -6  -4   5    1.60    0.28
  -6  -4   5    1.59    0.38
  -6   4   5    1.26    0.23
  -6   4   5    2.20    0.32
  -5  -4   5    2.98    0.35
   5  -4  -5    3.07    0.34
  -5  -4   5    3.93    0.47
  -5  -4   5    2.70    0.39
  -5  -4   5    3.26    0.37
   5  -4  -5    3.44    0.52
   5  -4  -5    3.47    0.24
  -5   4   5    3.01    0.38
  -5   4   5    3.88    0.37
  -5   4   5    2.83    0.43
   4  -4  -5   23.56    0.83
   4  -4  -5   26.27    0.99
  -4  -4   5   25.06    0.99
   4  -4  -5   24.69    0.82
  -4  -4   5   25.09    0.89
  -4  -4   5   25.69    0.93
  -4   4   5   24.04    1.04
  -4   4   5   25.56    0.81
   4   4  -5   25.22    0.86
  -3  -4   5    0.21    0.17
   3  -4  -5    0.18    0.16
  -3  -4   5    0.30    0.18
   3  -4  -5    0.29    0.09
  -3  -4   5   -0.05    0.21
   3  -4  -5    0.37    0.13
   3   4  -5    0.30    0.27
  -3   4   5    0.50    0.31
   3   4  -5    0.83    0.39
   3   4  -5    0.11    0.97
   3   4  -5    0.25    0.08
  -3   4   5   -0.08    0.19
  -3   4   5    0.68    0.24
  -3   4   5    0.75    0.87
  -3   4   5    0.18    0.13
   3   4  -5    0.38    0.12
   2  -4  -5   64.53    2.54
   2  -4  -5   63.96    1.94
   2  -4  -5   65.23    2.07
  -2  -4   5   64.00    2.17
   2  -4  -5   60.86    1.94
   2   4  -5   66.67    1.93
  -2   4   5   63.89    2.54
   2   4  -5   67.46    2.70
  -2   4   5   64.10    2.42
   2   4  -5   67.67    2.33
   2   4  -5   66.46    2.02
   1  -4  -5   32.68    1.13
   1  -4  -5   31.42    1.01
   1  -4  -5   31.89    1.54
   1  -4  -5   33.45    1.01
   1  -4  -5   33.61    1.07
  -1  -4   5   32.56    1.38
  -1   4   5   32.74    1.15
   1   4  -5   31.89    1.45
   1   4  -5   31.76    1.64
   1   4  -5   33.77    1.00
  -1   4   5   31.92    1.44
   1   4  -5   32.77    1.11
  -1   4   5   34.53    1.67
   1   4  -5   30.34    1.01
   0  -4  -5   21.73    0.72
   0  -4   5   22.28    0.83
   0  -4   5   21.38    1.24
   0  -4  -5   21.40    0.73
   0  -4  -5   21.12    0.83
   0  -4   5   21.16    0.72
   0  -4  -5   21.53    1.33
   0  -4   5   23.27    1.20
   0  -4  -5   22.32    0.72
   0   4  -5   22.98    0.72
   0   4   5   22.29    0.87
   0   4  -5   23.48    1.29
   0   4  -5   21.99    1.29
   0   4   5   22.29    0.74
   0   4  -5   21.37    0.73
   0   4  -5   22.37    0.84
   0   4   5   23.31    1.21
   0   4  -5   22.60    0.74
   0   4   5   23.16    1.53
   0   4   5   22.35    0.73
  -1  -4  -5    0.23    0.14
  -1  -4  -5    0.29    0.25
  -1  -4  -5    0.11    0.11
   1  -4   5    0.21    0.10
  -1  -4  -5    0.24    0.66
   1  -4   5    0.35    0.13
   1  -4   5    1.52    0.52
   1  -4   5   -0.07    0.48
   1  -4   5    0.08    0.17
  -1   4  -5    0.08    0.13
  -1   4  -5    0.16    0.19
  -1   4  -5    0.54    0.61
   1   4   5    0.72    0.59
   1   4   5    1.40    0.85
   1   4   5    0.13    0.18
  -1   4  -5    0.14    0.11
   1   4   5    0.23    0.11
  -1   4  -5    0.29    0.13
  -1   4  -5    0.47    0.53
   1   4   5    0.33    0.12
   2  -4   5   76.64    2.27
   2  -4   5   75.40    2.27
  -2  -4  -5   75.63    2.39
   2  -4   5   77.38    3.03
  -2  -4  -5   76.51    2.32
   2  -4   5   74.40    2.34
  -2  -4  -5   72.53    2.40
  -2  -4  -5   76.87    2.40
   2  -4   5   76.28    2.46
   2   4   5   73.97    2.98
  -2   4  -5   68.43    2.38
   2   4   5   77.95    2.31
   2   4   5   84.36    2.33
  -2   4  -5   74.79    2.35
   2   4   5   74.90    2.46
  -2   4  -5   68.38    3.08
   3  -4   5   15.40    0.81
   3  -4   5   14.61    0.57
  -3  -4  -5   15.06    0.64
   3  -4   5   15.27    0.57
  -3  -4  -5   15.85    0.76
  -3  -4  -5   15.41    0.74
   3  -4   5   15.26    0.70
  -3  -4  -5   15.86    0.72
  -3   4  -5   15.49    0.74
  -3   4  -5   14.96    0.75
   3   4   5   16.23    0.81
   3   4   5   15.04    0.59
   3   4   5   15.43    0.59
  -4  -4  -5    2.17    0.39
   4  -4   5    1.23    0.19
   4  -4   5    1.72    0.23
  -4  -4  -5    1.83    0.31
  -4  -4  -5    1.40    0.30
   4  -4   5    1.79    0.29
   4   4   5    1.76    0.24
   4   4   5    1.33    0.21
  -4   4  -5    1.48    0.31
  -4   4  -5    1.31    0.32
   5  -4   5    0.56    0.16
   5  -4   5   -0.37    0.67
  -5  -4  -5    0.34    0.27
   5  -4   5    0.46    0.24
  -5  -4  -5    0.40    0.29
   5  -4   5    0.51    0.15
   5   4   5    0.43    0.33
  -5   4  -5    0.10    0.26
   5   4   5    0.37    0.17
  -5   4  -5    0.64    0.15
   5   4   5    0.53    0.59
   5   4   5    0.70    0.17
   6  -4   5    1.65    0.22
   6  -4   5    2.39    0.28
   6  -4   5    2.07    0.23
  -6   4  -5    2.09    0.30
   6   4   5    1.88    0.23
   6   4   5    2.30    0.27
   7  -5  -5    1.71    0.25
  -7   5   5    2.26    0.27
  -7   5   5    1.71    0.24
   6  -5  -5    9.51    0.46
   6  -5  -5    9.57    0.43
  -6  -5   5    8.64    0.50
  -6  -5   5   10.26    0.66
  -6  -5   5   10.12    0.52
  -6   5   5    9.74    0.50
  -6   5   5    9.30    0.52
   5  -5  -5    0.18    0.12
  -5  -5   5   -0.24    0.19
   5  -5  -5   -0.36    0.34
  -5  -5   5    0.39    0.21
   5  -5  -5   -0.02    0.16
  -5  -5   5    0.23    0.23
  -5   5   5    0.03    0.25
  -5   5   5    0.01    0.19
   4  -5  -5   11.36    0.47
  -4  -5   5   11.82    0.62
   4  -5  -5   11.58    0.45
  -4  -5   5   11.34    0.55
   4  -5  -5   11.85    0.65
  -4   5   5   11.38    0.63
   4   5  -5   11.28    0.53
  -4   5   5   11.63    0.56
  -4   5   5   11.59    0.45
   4   5  -5   11.50    0.43
  -4   5   5   10.84    0.71
   3  -5  -5    2.15    0.18
   3  -5  -5    2.58    0.22
  -3  -5   5    1.95    0.34
   3  -5  -5    2.60    0.41
  -3  -5   5    3.07    0.28
  -3  -5   5    2.32    0.29
   3  -5  -5    1.96    0.31
   3   5  -5    2.36    0.44
   3   5  -5    2.09    0.17
  -3   5   5    1.79    0.33
   3   5  -5    2.36    0.87
   3   5  -5    2.14    1.24
   3   5  -5    2.11    0.26
  -3   5   5    2.46    0.35
  -3   5   5    2.34    0.22
  -3   5   5    2.08    0.29
  -2  -5   5    6.63    0.38
   2  -5  -5    5.71    0.91
  -2  -5   5    5.61    0.46
  -2  -5   5    6.93    0.57
   2  -5  -5    6.56    0.28
   2  -5  -5    6.42    0.29
   2  -5  -5    6.25    0.40
   2   5  -5    5.88    0.34
  -2   5   5    5.95    0.31
   2   5  -5    6.32    0.26
   2   5  -5    6.05    0.96
   2   5  -5    6.01    0.36
   2   5  -5    7.54    0.91
  -2   5   5    6.68    1.20
   1  -5  -5   49.51    1.62
   1  -5  -5   47.91    1.50
   1  -5  -5   47.80    1.48
   1  -5  -5   46.09    2.18
  -1   5   5   48.00    1.65
   1   5  -5   49.55    1.48
  -1   5   5   47.38    2.02
   1   5  -5   50.21    1.61
   1   5  -5   47.07    1.48
   1   5  -5   50.54    2.20
   1   5  -5   50.39    2.01
  -1   5   5   50.04    2.33
   0  -5   5   -0.09    0.18
   0  -5  -5    0.19    0.12
   0  -5  -5    0.16    0.10
   0  -5  -5    0.19    0.19
   0  -5   5    0.32    0.48
   0  -5   5    0.11    0.21
   0  -5  -5    0.75    0.68
   0  -5  -5   -0.09    0.10
   0   5   5    0.08    0.43
   0   5  -5    0.04    0.09
   0   5  -5    0.24    0.56
   0   5  -5   -0.11    0.17
   0   5   5   -0.89    0.77
   0   5   5    0.05    0.13
   0   5   5   -0.01    0.10
   0   5  -5   -0.42    0.56
   0   5   5    0.16    0.20
  -1  -5  -5    0.55    0.15
   1  -5   5    0.29    0.11
   1  -5   5   -0.71    0.57
   1  -5   5    0.41    0.20
  -1  -5  -5    0.73    0.31
   1  -5   5    0.64    0.13
  -1  -5  -5   -0.29    0.83
  -1   5  -5    0.56    0.15
  -1   5  -5    1.33    0.81
   1   5   5   -0.05    1.14
   1   5   5    0.31    0.13
  -1   5  -5    0.30    0.24
   1   5   5    0.01    0.53
  -1   5  -5    0.31    0.12
  -1   5  -5    0.44    0.58
   1   5   5    0.43    0.21
   1   5   5    0.35    0.11
   2  -5   5   72.99    2.35
   2  -5   5   70.54    2.14
   2  -5   5   70.17    2.21
   2  -5   5   71.94    3.11
  -2  -5  -5   70.20    2.26
  -2  -5  -5   66.92    2.26
   2  -5   5   72.69    2.14
  -2  -5  -5   71.15    2.27
  -2  -5  -5   71.99    2.19
  -2   5  -5   69.38    2.23
   2   5   5   72.18    2.16
   2   5   5   71.22    2.16
   2   5   5   73.02    2.36
  -2   5  -5   65.88    2.26
   3  -5   5   27.31    1.28
  -3  -5  -5   29.76    1.19
  -3  -5  -5   31.96    1.19
   3  -5   5   31.38    1.02
  -3  -5  -5   25.68    1.21
   3  -5   5   31.19    1.28
  -3  -5  -5   32.25    1.10
  -3   5  -5   32.55    1.18
   3   5   5   31.44    1.04
   3   5   5   32.17    1.29
  -3   5  -5   27.56    1.43
   3   5   5   34.17    1.05
  -4  -5  -5   27.82    1.14
  -4  -5  -5   27.71    1.13
   4  -5   5   28.71    0.97
   4  -5   5   28.96    1.34
  -4  -5  -5   26.62    1.08
   4  -5   5   28.17    1.05
   4  -5   5   27.89    0.96
  -4   5  -5   29.54    1.14
   4   5   5   28.21    0.99
   4   5   5   29.66    1.32
  -4   5  -5   27.67    1.09
   4   5   5   27.39    0.98
  -5  -5  -5    7.46    0.54
   5  -5   5    8.33    0.41
   5  -5   5    8.39    0.50
  -5  -5  -5    6.83    0.66
   5  -5   5    7.79    0.41
   5   5   5    7.99    0.43
  -5   5  -5    7.97    0.54
  -5   5  -5    8.00    0.39
   5   5   5    8.46    0.44
   6  -5   5    0.16    0.17
  -6  -5  -5    0.23    0.18
   6  -5   5    0.11    0.18
   6  -5   5    0.15    0.12
   6   5   5    0.26    0.16
  -6   5  -5    0.46    0.19
   6   5   5    0.28    0.20
   7  -6  -5    0.48    0.20
  -7   6   5    0.38    0.14
  -7   6   5    0.69    0.18
  -6  -6   5   10.51    0.57
  -6  -6   5   10.46    0.50
   6  -6  -5    9.72    0.44
   6  -6  -5    9.56    0.45
  -6   6   5    9.41    0.53
  -6   6   5    9.14    0.49
  -5  -6   5    0.30    0.20
  -5  -6   5    0.31    0.23
   5  -6  -5    0.46    0.17
  -5  -6   5    0.13    0.20
   5  -6  -5    0.14    0.41
   5  -6  -5    0.38    0.13
  -5   6   5    0.51    0.25
  -5   6   5    0.16    0.26
  -5   6   5    0.11    0.19
   4  -6  -5   30.62    1.23
   4  -6  -5   29.41    1.14
  -4  -6   5   31.19    1.07
   4  -6  -5   28.80    1.13
   4  -6  -5   30.79    1.00
  -4  -6   5   29.98    1.15
  -4  -6   5   31.91    1.09
   4   6  -5   30.54    0.98
  -4   6   5   31.14    1.10
   4   6  -5   28.66    1.10
  -4   6   5   30.22    0.98
  -4   6   5   31.70    1.11
  -3  -6   5    0.13    0.17
  -3  -6   5    0.16    0.20
   3  -6  -5    0.15    0.28
   3  -6  -5    0.10    0.09
   3  -6  -5    0.56    0.24
  -3  -6   5    0.21    0.16
   3  -6  -5    0.01    0.11
  -3   6   5    0.51    0.21
  -3   6   5   -0.29    0.17
   3   6  -5    0.04    0.16
   3   6  -5   -0.23    0.58
   3   6  -5    0.19    0.10
  -3   6   5    0.10    0.11
  -3   6   5    0.08    0.29
   2  -6  -5    1.42    1.08
   2  -6  -5    0.14    0.09
  -2  -6   5    0.35    0.18
  -2  -6   5    0.41    0.22
  -2  -6   5    0.07    0.17
   2  -6  -5    0.36    0.13
   2  -6  -5    0.38    0.23
  -2  -6   5    0.19    0.14
   2  -6  -5    0.21    0.18
   2   6  -5    0.23    0.16
   2   6  -5    0.24    0.15
  -2   6   5    0.05    0.26
  -2   6   5   -0.69    0.73
  -2   6   5    0.39    0.14
   2   6  -5    0.52    0.93
   2   6  -5    0.45    0.10
  -2   6   5    1.18    0.94
  -2   6   5    0.61    0.24
   2   6  -5   -0.01    0.69
   1  -6  -5    1.06    0.22
  -1  -6   5   -0.24    0.52
   1  -6  -5    1.22    0.17
   1  -6  -5    1.07    0.15
   1  -6  -5    1.25    0.87
   1  -6  -5    1.13    0.17
  -1   6   5   -0.13    0.91
   1   6  -5    0.34    0.68
  -1   6   5    1.04    0.60
   1   6  -5    0.80    0.20
   1   6  -5    0.48    0.67
  -1   6   5    1.37    0.34
   1   6  -5    0.96    0.14
  -1   6   5    0.82    0.21
  -1   6   5    1.13    0.20
   1   6  -5    1.20    0.16
   0  -6   5    1.64    0.33
   0  -6  -5    1.44    0.20
   0  -6  -5    2.03    0.36
   0  -6  -5    2.02    0.91
   0  -6  -5    2.02    0.20
   0  -6   5    2.28    0.61
   0  -6  -5    1.71    0.19
   0   6   5    1.77    0.30
   0   6   5    0.94    0.56
   0   6   5    0.16    1.21
   0   6  -5    1.90    0.19
   0   6  -5    1.94    0.31
   0   6  -5    1.57    0.20
   0   6  -5    1.09    0.91
   0   6  -5    1.08    0.68
   0   6   5    1.82    0.21
   0   6   5    2.01    0.23
   1  -6   5    2.96    0.34
  -1  -6  -5    2.46    0.38
   1  -6   5    2.69    0.22
  -1  -6  -5    2.88    0.38
  -1  -6  -5    2.80    0.23
   1  -6   5    2.65    0.42
  -1  -6  -5    2.93    0.41
  -1  -6  -5    2.08    0.33
   1  -6   5    2.47    0.23
   1  -6   5    2.37    0.81
   1  -6   5    3.00    0.39
  -1   6  -5    2.55    0.37
   1   6   5    2.22    0.26
   1   6   5    2.51    0.38
  -1   6  -5    0.86    1.13
  -1   6  -5    2.55    0.80
  -1   6  -5    2.74    0.35
  -1   6  -5    2.39    0.25
   1   6   5    2.96    0.78
   1   6   5    2.66    0.22
  -1   6  -5    2.64    0.24
  -2  -6  -5    2.14    0.33
  -2  -6  -5    1.78    0.27
  -2  -6  -5    2.12    0.31
   2  -6   5    1.33    0.32
   2  -6   5    1.67    0.21
   2  -6   5    1.75    0.21
   2  -6   5    2.25    0.38
  -2  -6  -5    2.33    0.38
   2  -6   5    1.64    0.23
   2  -6   5   -1.09    1.06
  -2   6  -5    1.64    0.34
   2   6   5    1.69    0.21
   2   6   5    3.47    1.19
  -2   6  -5    1.80    0.29
   2   6   5    1.83    0.35
   2   6   5    1.56    0.25
  -3  -6  -5    0.25    0.20
  -3  -6  -5    0.11    0.34
   3  -6   5    0.00    0.13
  -3  -6  -5    0.44    0.22
   3  -6   5    0.03    0.12
   3  -6   5    0.19    0.19
  -3  -6  -5    0.28    0.25
   3  -6   5   -0.32    0.32
  -3   6  -5    0.58    0.38
   3   6   5   -0.43    0.30
   3   6   5    0.03    0.15
   3   6   5    0.23    0.16
  -3   6  -5    0.34    0.27
  -4  -6  -5    3.53    0.45
  -4  -6  -5    3.20    0.42
  -4  -6  -5    2.57    0.40
   4  -6   5    3.40    0.38
   4  -6   5    2.76    0.55
   4  -6   5    3.56    0.28
  -4   6  -5    2.90    0.49
   4   6   5    3.50    0.35
   4   6   5    3.32    0.31
   4   6   5    3.35    0.60
   5  -6   5    0.80    0.18
   5  -6   5    0.84    0.16
   5  -6   5    1.03    0.30
  -5  -6  -5    0.93    0.32
   5   6   5    0.70    0.18
  -5   6  -5    1.00    0.26
   5   6   5    0.63    0.18
   6  -6   5    2.18    0.26
   6  -6   5    2.18    0.32
   6  -6   5    2.67    0.28
   6   6   5    2.28    0.36
  -6   6  -5    2.87    0.33
   6   6   5    2.50    0.27
   7  -7  -5    2.64    0.29
  -7  -7   5    2.36    0.40
  -7   7   5    3.07    0.25
  -7   7   5    3.69    0.27
   6  -7  -5    2.96    0.28
  -6  -7   5    3.10    0.32
  -6  -7   5    3.35    0.40
  -6   7   5    2.79    0.29
  -6   7   5    2.70    0.34
   5  -7  -5    1.11    0.17
   5  -7  -5    1.00    0.16
   5  -7  -5    1.86    0.36
  -5  -7   5    1.65    0.28
   5  -7  -5    0.79    0.49
  -5  -7   5    1.53    0.25
   5   7  -5    1.25    0.26
  -5   7   5    1.34    0.24
  -5   7   5    1.52    0.21
  -5   7   5    1.17    0.31
  -5   7   5    1.27    0.27
   4  -7  -5    3.70    0.58
   4  -7  -5    3.46    0.28
   4  -7  -5    3.50    0.45
   4  -7  -5    3.77    0.24
  -4  -7   5    3.73    0.35
  -4  -7   5    3.38    0.36
  -4  -7   5    3.60    0.43
  -4   7   5    3.38    0.52
  -4   7   5    3.69    0.26
   4   7  -5    3.79    0.50
  -4   7   5    3.78    0.38
   4   7  -5    3.18    0.29
  -4   7   5    3.59    0.36
  -3  -7   5   -0.30    0.16
  -3  -7   5   -0.03    0.15
   3  -7  -5    0.19    0.24
   3  -7  -5   -0.50    0.23
  -3  -7   5   -0.12    0.18
   3  -7  -5    0.06    0.10
   3  -7  -5    0.12    0.12
  -3   7   5    0.44    0.23
   3   7  -5   -0.05    0.20
  -3   7   5   -0.02    0.26
  -3   7   5    0.20    0.12
   3   7  -5    0.31    0.20
   3   7  -5    0.08    0.11
  -2  -7   5    0.32    0.18
   2  -7  -5    0.17    0.21
   2  -7  -5    0.40    0.21
  -2  -7   5    0.25    0.17
  -2  -7   5    0.57    0.21
   2  -7  -5    0.39    0.11
   2   7  -5    0.02    0.17
  -2   7   5    0.18    0.14
  -2   7   5    1.16    1.40
   2   7  -5    2.03    1.47
   2   7  -5    0.29    0.11
  -2   7   5    0.02    0.24
   2   7  -5   -0.40    0.67
   2   7  -5    0.43    0.15
  -2   7   5    0.49    0.23
   1  -7  -5   75.21    2.21
  -1  -7   5   75.44    2.29
   1  -7  -5   73.48    2.39
  -1  -7   5   75.52    2.28
  -1  -7   5   74.20    2.22
   1  -7  -5   67.54    3.36
   1  -7  -5   72.50    2.21
   1  -7  -5   76.48    2.24
   1  -7  -5   72.51    2.27
   1  -7  -5   72.88    2.30
   1   7  -5   73.71    3.24
  -1   7   5   70.86    2.29
  -1   7   5   70.53    2.21
   1   7  -5   72.69    3.10
  -1   7   5   75.61    2.47
  -1   7   5   72.34    3.03
   1   7  -5   74.23    2.38
  -1   7   5   69.07    3.66
  -1   7   5   74.99    2.25
   1   7  -5   73.94    2.22
   0  -7  -5    2.25    0.22
   0  -7   5    1.95    0.77
   0  -7  -5    2.04    0.36
   0  -7  -5    2.00    0.20
   0  -7  -5    2.46    0.33
   0  -7   5    1.59    0.23
   0  -7  -5    2.83    0.38
   0  -7   5    1.83    0.25
   0  -7  -5    2.21    0.22
   0  -7  -5    2.22    1.27
   0  -7   5    2.09    0.26
   0   7  -5    2.10    0.30
   0   7   5    2.22    0.81
   0   7  -5    2.38    0.39
   0   7  -5    3.59    1.21
   0   7  -5    2.24    0.21
   0   7   5    2.16    0.24
   0   7   5    2.12    0.24
   0   7   5    2.63    0.35
   0   7  -5    1.20    0.84
   0   7  -5    2.10    0.22
   1  -7   5    2.23    0.38
   1  -7   5    2.91    0.25
  -1  -7  -5    2.56    0.26
   1  -7   5    1.99    0.98
  -1  -7  -5    2.95    0.38
   1  -7   5    2.40    0.31
  -1  -7  -5    2.84    0.39
  -1  -7  -5    3.14    0.39
  -1  -7  -5    2.72    0.37
   1  -7   5    2.48    0.25
   1  -7   5    2.94    0.31
  -1   7  -5    3.12    0.28
  -1   7  -5    3.06    0.27
   1   7   5    3.60    0.41
  -1   7  -5    6.47    1.88
  -1   7  -5    2.49    0.40
   1   7   5    2.18    0.35
   1   7   5    2.87    0.90
   1   7   5    2.86    0.26
   1   7   5    2.83    0.24
  -1   7  -5    2.57    0.31
  -1   7  -5    2.81    0.99
   2  -7   5    0.25    0.13
   2  -7   5    0.30    0.30
   2  -7   5    0.20    0.13
  -2  -7  -5   -0.20    0.22
   2  -7   5    0.17    0.17
  -2  -7  -5    0.62    0.34
   2  -7   5    0.44    0.25
  -2  -7  -5    0.19    0.21
  -2  -7  -5    0.31    0.20
   2  -7   5    0.03    1.66
  -2   7  -5    0.26    0.24
  -2   7  -5    0.51    0.36
   2   7   5    0.57    0.29
   2   7   5    0.30    0.16
   2   7   5    0.25    0.14
   3  -7   5    0.44    0.15
   3  -7   5    1.11    0.24
   3  -7   5    0.53    0.14
  -3  -7  -5    1.07    0.26
  -3  -7  -5    1.24    0.29
   3  -7   5    0.93    0.46
  -3  -7  -5    1.51    0.38
  -3  -7  -5    0.74    0.27
   3   7   5    0.84    0.18
   3   7   5    0.32    0.36
   3   7   5    0.83    0.19
  -3   7  -5    1.04    0.39
   4  -7   5   24.49    0.95
   4  -7   5   23.64    0.92
   4  -7   5   25.78    1.43
  -4  -7  -5   27.26    1.08
  -4  -7  -5   25.82    1.10
  -4  -7  -5   25.25    1.02
  -4   7  -5   26.17    0.91
   4   7   5   24.80    1.36
   4   7   5   24.50    1.11
  -4   7  -5   24.87    1.01
   4   7   5   26.54    0.93
   5  -7   5    1.07    0.16
   5  -7   5    1.11    0.22
  -5  -7  -5    1.34    0.29
   5  -7   5    1.49    0.22
  -5   7  -5    1.14    0.28
   5   7   5    1.43    0.22
   5   7   5    1.03    0.21
  -5   7  -5    1.12    0.15
   6  -7   5    0.00    0.15
  -6  -7  -5    0.33    0.25
   6  -7   5    0.09    0.12
  -6   7  -5    0.26    0.25
   6   7   5   -0.21    0.15
  -6  -8   5    8.75    0.50
  -6  -8   5    7.84    0.44
   6  -8  -5    8.64    0.40
  -6   8   5    9.13    0.45
  -6   8   5    9.01    0.48
   5  -8  -5    0.41    0.14
  -5  -8   5    0.46    0.21
   5  -8  -5    0.96    0.62
  -5  -8   5    0.55    0.26
   5  -8  -5    0.60    0.16
  -5  -8   5    0.57    0.21
   5  -8  -5    0.61    0.29
  -5   8   5    0.89    0.29
   5   8  -5    0.90    0.25
  -5   8   5    0.54    0.24
  -5   8   5    0.72    0.13
  -5   8   5    0.42    0.21
   4  -8  -5    5.94    0.70
  -4  -8   5    5.64    0.40
  -4  -8   5    6.18    0.48
   4  -8  -5    6.25    0.47
  -4  -8   5    5.60    0.43
   4  -8  -5    5.67    0.32
   4  -8  -5    5.74    0.33
  -4   8   5    6.32    0.45
   4   8  -5    5.94    0.35
  -4   8   5    5.01    0.57
   4   8  -5    5.49    0.69
  -4   8   5    5.46    0.43
  -4   8   5    5.57    0.32
   3  -8  -5    5.24    0.57
  -3  -8   5    5.42    0.38
   3  -8  -5    4.63    0.29
  -3  -8   5    4.85    0.35
  -3  -8   5    4.86    0.44
   3  -8  -5    4.41    0.55
   3  -8  -5    5.39    0.30
   3   8  -5    5.08    0.30
   3   8  -5    4.76    0.36
  -3   8   5    5.29    0.41
  -3   8   5    4.28    0.52
   3   8  -5    4.74    0.50
  -3   8   5    5.66    0.31
   2  -8  -5   31.86    1.03
   2  -8  -5   33.97    1.29
   2  -8  -5   32.23    1.14
   2  -8  -5   32.15    1.04
  -2  -8   5   30.43    1.15
   2  -8  -5   32.53    1.11
  -2  -8   5   32.72    1.11
  -2  -8   5   31.65    1.11
   2   8  -5   32.26    1.05
  -2   8   5   33.14    1.07
   2   8  -5   33.24    1.24
  -2   8   5   29.88    1.12
   2   8  -5   33.18    1.05
  -2   8   5   32.22    1.19
   2   8  -5   30.84    1.25
   1  -8  -5    8.04    0.47
  -1  -8   5    9.50    0.48
   1  -8  -5    9.13    0.40
   1  -8  -5    9.09    0.47
   1  -8  -5    9.19    0.63
   1  -8  -5    9.36    0.38
   1  -8  -5    9.13    0.38
  -1  -8   5    7.86    0.58
  -1  -8   5    9.73    0.46
  -1   8   5    8.70    1.44
   1   8  -5    7.65    1.43
  -1   8   5    8.99    0.54
   1   8  -5    8.87    0.40
   1   8  -5    9.72    0.59
  -1   8   5    8.92    0.47
  -1   8   5    8.22    0.52
  -1   8   5    8.49    0.42
   1   8  -5    8.66    0.55
   1   8  -5    8.74    0.41
   0  -8  -5    5.88    0.32
   0  -8  -5    5.85    0.44
   0  -8   5    5.85    0.33
   0  -8   5    6.61    0.41
   0  -8  -5    5.68    0.32
   0  -8   5    4.93    0.45
   0  -8  -5    5.22    0.39
   0  -8   5    5.09    0.38
   0  -8  -5    5.63    0.32
   0  -8  -5    5.70    0.67
   0   8  -5    2.38    1.22
   0   8   5    5.26    0.34
   0   8   5    5.14    1.16
   0   8   5    5.59    0.47
   0   8  -5    5.22    0.31
   0   8   5    5.15    0.55
   0   8   5    5.60    0.34
   0   8  -5    5.08    0.54
   0   8  -5    5.86    0.32
   0   8  -5    5.45    0.42
   0   8   5    6.18    0.42
  -1  -8  -5   17.74    0.68
   1  -8   5   16.43    0.68
   1  -8   5   17.65    0.65
   1  -8   5   15.56    2.21
  -1  -8  -5   18.50    0.82
  -1  -8  -5   17.96    0.77
  -1  -8  -5   17.89    0.76
   1  -8   5   18.04    0.69
  -1  -8  -5   17.86    0.72
   1  -8   5   18.02    0.63
   1   8   5   16.69    2.44
   1   8   5   17.65    0.80
  -1   8  -5   18.37    0.69
  -1   8  -5   18.49    0.75
   1   8   5   16.29    0.65
  -1   8  -5   15.46    2.38
   1   8   5   17.80    0.91
  -1   8  -5   17.06    1.00
  -1   8  -5   17.84    0.66
   1   8   5   18.39    0.67
  -2  -8  -5    0.13    0.34
   2  -8   5    0.14    0.15
   2  -8   5    0.08    0.17
   2  -8   5    0.19    0.44
  -2  -8  -5    0.35    0.22
   2  -8   5    0.21    0.13
   2  -8   5    0.22    0.23
  -2  -8  -5    0.15    0.23
   2   8   5    0.19    0.15
   2   8   5    0.27    0.39
   2   8   5    0.00    0.15
   2   8   5   -0.39    0.34
  -3  -8  -5    1.21    0.25
  -3  -8  -5    0.32    0.37
   3  -8   5    1.23    0.59
   3  -8   5    1.34    0.23
  -3  -8  -5    1.21    0.29
  -3  -8  -5    1.18    0.30
   3  -8   5    0.97    0.18
   3  -8   5    1.13    0.17
  -3   8  -5    1.53    0.40
  -3   8  -5    1.12    0.21
   3   8   5    1.04    0.20
   3   8   5    0.72    0.18
   4  -8   5    0.54    0.21
  -4  -8  -5    0.90    0.31
  -4  -8  -5    0.26    0.39
  -4  -8  -5    0.50    0.23
   4  -8   5    0.88    0.17
   4  -8   5    0.06    0.82
   4  -8   5    0.56    0.19
  -4   8  -5    0.90    0.20
   4   8   5    1.64    0.62
   4   8   5    0.56    0.18
   4   8   5    0.58    0.17
  -5  -8  -5    1.89    0.30
   5  -8   5    1.79    0.22
   5  -8   5    1.66    0.22
   5  -8   5    1.79    0.27
  -5   8  -5    1.50    0.17
  -5   8  -5    1.21    0.34
   5   8   5    1.77    0.26
   5   8   5    1.33    0.27
   6  -8   5    2.77    0.31
   6  -8   5    3.47    0.25
  -6  -8  -5    3.63    0.41
   6   8   5    3.43    0.29
  -6  -9   5    1.91    0.26
   6  -9  -5    1.73    0.24
   6  -9  -5    1.80    0.29
   6  -9  -5    1.29    0.17
  -6  -9   5    1.54    0.24
  -6   9   5    1.70    0.29
  -6   9   5    1.53    0.23
  -5  -9   5    0.46    0.26
   5  -9  -5    0.41    0.17
  -5  -9   5    0.50    0.20
   5  -9  -5    0.63    0.15
  -5  -9   5   -0.21    0.24
  -5   9   5    0.33    0.20
   5   9  -5    0.32    0.25
  -5   9   5    0.34    0.25
  -5   9   5    0.38    0.33
   4  -9  -5   22.69    0.78
   4  -9  -5   22.77    0.86
  -4  -9   5   21.83    0.86
  -4  -9   5   21.07    0.85
   4  -9  -5   22.96    1.22
   4  -9  -5   22.14    0.78
  -4   9   5   21.69    0.96
   4   9  -5   21.47    0.85
   4   9  -5   21.94    0.80
   4   9  -5   21.43    1.13
  -4   9   5   21.35    0.87
  -4   9   5   21.66    0.77
  -4   9   5   22.79    0.89
   3  -9  -5    0.57    0.14
   3  -9  -5    0.72    0.22
   3  -9  -5    0.47    0.13
  -3  -9   5    0.81    0.24
  -3  -9   5    0.76    0.22
  -3  -9   5    0.69    0.20
   3  -9  -5    0.76    0.40
   3   9  -5    0.49    0.15
  -3   9   5    0.77    0.16
   3   9  -5    0.48    0.33
   3   9  -5    0.39    0.18
  -3   9   5    0.51    0.29
  -3   9   5    0.63    0.25
   2  -9  -5   30.37    1.05
  -2  -9   5   27.84    1.25
   2  -9  -5   31.49    1.30
   2  -9  -5   30.71    1.02
   2  -9  -5   33.19    1.02
  -2  -9   5   31.32    1.15
   2   9  -5   30.59    1.04
   2   9  -5   32.55    1.29
  -2   9   5   31.30    1.13
  -2   9   5   27.64    1.44
   2   9  -5   32.12    1.19
  -2   9   5   30.47    1.07
   2   9  -5   32.69    1.04
  -1  -9   5   -0.02    0.18
   1  -9  -5    0.07    0.13
   1  -9  -5    0.19    0.35
   1  -9  -5    0.20    0.19
  -1  -9   5    0.27    0.26
  -1  -9   5   -0.14    0.17
   1  -9  -5    0.11    0.13
   1  -9  -5    0.24    0.17
   1   9  -5    0.07    0.14
  -1   9   5   -0.06    0.16
   1   9  -5    0.54    0.29
  -1   9   5    0.09    0.25
  -1   9   5    0.11    0.32
   1   9  -5    0.10    0.12
   1   9  -5   -0.25    0.23
  -1   9   5    0.44    0.23
   0  -9  -5    9.17    0.43
   0  -9  -5    8.67    0.47
   0  -9  -5    9.02    0.53
   0  -9  -5    9.83    0.44
   0  -9   5    9.69    0.53
   0   9  -5    9.54    0.75
   0   9  -5    9.21    0.44
   0   9   5    7.08    1.76
   0   9  -5    8.81    0.53
   0   9   5    8.95    0.44
   0   9   5    9.75    0.50
   0   9   5    9.00    0.55
   0   9   5   10.26    0.79
   0   9  -5    8.71    0.44
   0   9   5    9.50    0.45
  -1  -9  -5    0.15    0.30
   1  -9   5    0.66    0.20
  -1  -9  -5    0.18    0.19
  -1  -9  -5    0.44    0.22
  -1  -9  -5    0.46    0.23
   1  -9   5    0.05    0.18
  -1   9  -5    0.29    0.26
   1   9   5    0.22    0.27
   1   9   5    0.27    0.15
   1   9   5    0.22    0.37
  -1   9  -5    0.34    0.21
  -1   9  -5    0.21    0.17
   1   9   5    0.29    0.14
  -1   9  -5   -0.35    0.51
   2  -9   5    1.01    0.51
   2  -9   5    0.85    0.21
  -2  -9  -5    0.90    0.25
   2  -9   5    0.67    0.20
  -2  -9  -5    1.52    0.37
  -2  -9  -5    0.77    0.25
  -2  -9  -5    0.84    0.28
   2  -9   5    0.77    0.16
   2   9   5    0.71    0.19
   2   9   5    0.33    0.42
   2   9   5    0.28    0.43
  -2   9  -5    0.86    0.26
  -2   9  -5    0.76    0.22
   2   9   5    0.70    0.17
   3  -9   5   24.68    1.50
   3  -9   5   24.87    0.93
  -3  -9  -5   24.72    0.99
   3  -9   5   24.76    0.85
  -3  -9  -5   24.61    1.04
   3  -9   5   25.76    0.88
  -3  -9  -5   23.53    1.09
  -3  -9  -5   25.58    1.01
  -3   9  -5   25.72    0.91
   3   9   5   22.70    1.30
   3   9   5   24.54    0.90
   3   9   5   24.36    0.91
  -3   9  -5   23.32    1.02
   4  -9   5   -0.15    0.17
  -4  -9  -5    0.16    0.30
  -4  -9  -5   -0.11    0.21
  -4  -9  -5   -0.05    0.24
   4  -9   5   -0.03    0.14
   4  -9   5    0.17    0.19
   4   9   5   -0.06    0.16
   4   9   5   -0.24    0.15
   4   9   5   -0.45    1.07
  -4   9  -5    0.15    0.16
   5  -9   5    1.67    0.23
  -5  -9  -5    1.90    0.30
   5  -9   5    1.90    0.26
  -5   9  -5    1.77    0.19
   5   9   5    1.76    0.24
   5   9   5    1.62    0.25
  -6 -10   5    0.20    0.14
   6 -10  -5    0.02    0.25
   6 -10  -5    0.07    0.18
   6 -10  -5    0.29    0.17
   6 -10  -5    0.23    0.23
   6 -10  -5    0.28    0.19
  -6 -10   5   -0.11    0.16
  -6  10   5    0.08    0.13
  -6  10   5    0.14    0.18
   5 -10  -5    3.87    0.28
  -5 -10   5    3.68    0.33
   5 -10  -5    3.45    0.37
  -5 -10   5    4.02    0.38
   5  10  -5    4.57    0.51
  -5  10   5    4.40    0.35
  -5  10   5    3.82    0.23
  -5  10   5    4.13    0.39
  -5  10   5    3.13    0.44
   4 -10  -5    8.69    1.08
   4 -10  -5    7.85    0.38
  -4 -10   5    8.00    0.47
  -4 -10   5    7.70    0.53
   4 -10  -5    7.92    0.47
  -4 -10   5    7.65    0.49
  -4  10   5    7.55    0.62
  -4  10   5    8.20    0.52
   4  10  -5    7.99    0.48
   4  10  -5    7.16    0.97
   4  10  -5    7.89    0.47
  -4  10   5    7.73    0.38
  -4  10   5    8.06    0.49
   3 -10  -5   22.63    0.79
   3 -10  -5   22.03    0.87
  -3 -10   5   23.06    0.94
   3 -10  -5   20.17    1.28
   3 -10  -5   23.32    0.80
  -3 -10   5   22.90    0.87
  -3 -10   5   23.17    0.88
   3 -10  -5   22.73    0.89
  -3  10   5   22.27    0.96
  -3  10   5   22.44    0.90
   3  10  -5   22.49    1.16
   3  10  -5   22.76    0.83
   3  10  -5   22.54    0.83
  -3  10   5   23.36    0.81
   3  10  -5   23.39    1.15
  -2 -10   5   21.05    0.80
   2 -10  -5   20.95    0.79
   2 -10  -5   18.66    0.76
   2 -10  -5   21.27    1.14
   2 -10  -5   20.68    0.82
  -2 -10   5   20.71    0.80
   2 -10  -5   20.24    0.71
  -2 -10   5   19.38    0.84
   2  10  -5   19.75    0.75
   2  10  -5   18.47    0.77
   2  10  -5   19.83    0.89
  -2  10   5   21.90    0.84
  -2  10   5   19.83    0.87
  -2  10   5   19.43    0.74
   2  10  -5   19.14    1.06
  -1 -10   5    2.30    0.30
   1 -10  -5    2.35    0.31
   1 -10  -5    2.28    0.34
   1 -10  -5    2.38    0.58
  -1 -10   5    2.71    0.34
  -1 -10   5    3.18    0.38
   1 -10  -5    2.64    0.28
   1 -10  -5    2.69    0.25
   1 -10  -5    2.34    0.27
  -1  10   5    2.19    0.29
   1  10  -5    2.82    0.50
  -1  10   5    2.40    0.33
   1  10  -5    2.52    0.29
   1  10  -5    1.92    0.45
   1  10  -5    2.42    0.29
   0 -10  -5    1.49    0.22
   0 -10  -5    1.08    0.25
   0 -10   5    0.85    0.27
   0 -10  -5    1.22    0.23
   0 -10   5    0.97    0.23
   0  10   5    1.64    0.24
   0  10   5    1.69    0.25
   0  10   5    1.60    0.22
   0  10  -5    1.29    0.22
   0  10  -5    1.54    0.30
   0  10   5    0.65    0.50
   0  10  -5    1.28    0.20
   0  10   5    1.35    0.28
   0  10  -5    0.64    0.44
  -1 -10  -5    7.22    0.50
  -1 -10  -5    6.83    0.48
  -1 -10  -5    7.23    0.51
  -1 -10  -5    6.60    0.43
   1 -10   5    6.65    0.42
   1  10   5    6.19    0.40
  -1  10  -5    7.24    0.53
  -1  10  -5    7.28    0.51
   1  10   5    6.51    0.52
  -1  10  -5    7.12    0.51
  -1  10  -5    6.86    0.41
   1  10   5    7.16    0.40
   1  10   5    7.77    0.86
  -1  10  -5    5.60    0.82
   2 -10   5   36.92    1.27
  -2 -10  -5   37.12    1.30
  -2 -10  -5   37.46    1.35
  -2 -10  -5   36.84    1.41
   2 -10   5   37.97    1.20
  -2 -10  -5   36.94    1.38
  -2  10  -5   38.67    1.30
   2  10   5   37.57    1.26
  -2  10  -5   37.77    1.34
   2  10   5   36.55    1.27
   2  10   5   36.88    1.37
   3 -10   5    5.07    0.42
  -3 -10  -5    4.84    0.46
  -3 -10  -5    5.41    0.53
   3 -10   5    6.59    0.34
   3  10   5    5.78    0.41
   3  10   5    5.90    0.81
   3  10   5    5.43    0.38
  -3  10  -5    5.42    0.38
  -4 -10  -5    6.01    0.56
   4 -10   5    5.53    0.35
   4 -10   5    6.11    0.44
  -4 -10  -5    5.52    0.54
  -4 -10  -5    5.33    0.53
  -4  10  -5    6.36    0.51
   4  10   5    6.11    0.37
   4  10   5    6.24    0.41
   5 -10   5    0.56    0.32
   5 -10   5    0.50    0.15
  -5  10  -5    1.05    0.38
  -5  10  -5    0.85    0.13
   5  10   5    0.65    0.17
   5  10   5    0.82    0.23
   6 -11  -5    3.02    0.34
  -6 -11   5    2.48    0.25
   6 -11  -5    2.68    0.23
  -6 -11   5    2.31    0.24
   6 -11  -5    2.30    0.30
  -6  11   5    1.74    0.21
  -6  11   5    2.62    0.44
  -5 -11   5    0.31    0.18
   5 -11  -5   -0.14    0.17
   5 -11  -5    0.11    0.17
   5 -11  -5    0.21    0.16
  -5 -11   5    0.29    0.18
   5 -11  -5    0.06    0.12
   5 -11  -5    0.31    0.22
   5  11  -5    0.05    0.25
  -5  11   5   -0.37    0.25
   5  11  -5    0.74    0.25
  -5  11   5    0.22    0.10
  -5  11   5    0.26    0.16
  -5  11   5    0.23    0.21
  -4 -11   5    9.48    0.56
   4 -11  -5    9.73    0.50
  -4 -11   5    9.18    0.50
   4 -11  -5    9.34    0.50
  -4 -11   5    8.37    0.52
   4 -11  -5    9.38    0.53
   4 -11  -5    9.50    0.46
   4 -11  -5    9.20    0.42
  -4  11   5    8.95    0.64
  -4  11   5    9.32    0.52
   4  11  -5   10.64    1.44
   4  11  -5    8.57    0.51
  -4  11   5    9.39    0.55
  -4  11   5    8.97    0.41
   4  11  -5    9.21    0.50
  -3 -11   5    2.89    0.41
   3 -11  -5    3.20    0.34
   3 -11  -5    2.43    0.65
   3 -11  -5    3.35    0.29
   3 -11  -5    3.27    0.33
   3 -11  -5    2.98    0.31
   3 -11  -5    3.25    0.40
  -3 -11   5    2.70    0.37
  -3  11   5    3.09    0.28
   3  11  -5    2.58    0.35
  -3  11   5    2.53    0.37
   3  11  -5    3.66    0.61
   3  11  -5    4.49    0.64
  -3  11   5    2.34    0.34
   3  11  -5    2.95    0.31
   2 -11  -5    0.19    0.16
   2 -11  -5    0.09    0.15
   2 -11  -5    0.15    0.19
  -2 -11   5    0.19    0.22
   2 -11  -5   -0.02    0.13
  -2 -11   5    0.13    0.21
  -2 -11   5    0.07    0.19
   2 -11  -5   -0.07    0.20
   2 -11  -5    1.33    0.66
   2  11  -5   -0.16    0.17
   2  11  -5   -0.08    0.29
  -2  11   5   -0.08    0.15
  -2  11   5    0.12    0.27
   2  11  -5   -0.01    0.52
   2  11  -5   -0.07    0.15
  -2  11   5    0.29    0.27
   1 -11  -5    5.60    0.43
  -1 -11   5    6.20    0.44
   1 -11  -5    6.43    0.40
   1 -11  -5    6.58    0.36
   1 -11  -5    6.23    0.38
  -1 -11   5    6.22    0.59
   1 -11  -5    6.12    0.45
   1  11  -5    4.82    0.65
   1  11  -5    6.28    0.39
  -1  11   5    5.96    0.49
  -1  11   5    6.88    0.41
   1  11  -5    5.77    0.50
   0 -11  -5    1.91    0.43
   0 -11   5    1.95    0.28
   0 -11  -5    2.08    0.35
   0 -11  -5    2.02    0.33
   0 -11   5    2.36    0.31
   0  11  -5    1.59    0.60
   0  11   5    1.22    0.68
   0  11   5    2.57    0.36
   0  11  -5    2.00    0.32
   0  11  -5    1.62    0.23
   0  11   5    2.33    0.30
   0  11   5    2.16    0.32
   0  11   5    1.53    0.30
   0  11  -5    2.03    0.27
  -1 -11  -5    3.65    0.46
  -1 -11  -5    3.65    0.59
  -1 -11  -5    3.93    0.43
  -1 -11  -5    4.31    0.40
   1 -11   5    3.93    0.35
  -1 -11  -5    3.63    0.41
   1  11   5    3.52    0.34
  -1  11  -5    3.33    0.39
  -1  11  -5    3.66    0.43
   1  11   5    3.72    0.34
  -1  11  -5    3.11    0.43
   1  11   5    3.59    0.45
   1  11   5    2.97    0.74
  -1  11  -5    4.03    0.56
   2 -11   5    1.55    0.25
  -2 -11  -5    1.76    0.34
  -2 -11  -5    0.99    0.26
   2 -11   5    1.38    0.23
  -2  11  -5    1.67    0.31
   2  11   5    1.30    0.22
   2  11   5    1.35    0.64
   2  11   5    1.03    0.21
   2  11   5    0.93    0.33
  -2  11  -5    0.87    0.23
   3 -11   5    6.72    0.41
   3 -11   5    7.22    0.40
  -3 -11  -5    6.55    0.49
  -3 -11  -5    7.20    0.54
   3 -11   5    7.86    0.52
  -3  11  -5    7.21    0.43
   3  11   5    7.84    1.04
   3  11   5    7.08    0.41
   3  11   5    6.31    0.44
   4 -11   5    0.15    0.15
   4 -11   5    0.09    0.30
   4 -11   5    0.17    0.17
  -4 -11  -5    0.24    0.23
   4  11   5    0.09    0.14
  -4  11  -5    0.22    0.13
   5 -11   5    2.05    0.22
   5 -11   5    2.60    0.34
  -5  11  -5    2.11    0.17
  -5  11  -5    2.48    0.34
   5  11   5    2.00    0.25
  -5 -12   5    1.97    0.28
   5 -12  -5    2.18    0.27
   5 -12  -5    2.02    0.25
  -5 -12   5    2.56    0.27
   5 -12  -5    1.97    0.28
   5 -12  -5    2.07    0.24
  -5  12   5    1.99    0.33
  -5  12   5    2.17    0.17
   5  12  -5    2.66    0.41
  -5  12   5    2.33    0.26
   5  12  -5    2.09    0.29
   4 -12  -5    0.40    0.18
   4 -12  -5   -0.12    0.17
   4 -12  -5    0.01    0.13
   4 -12  -5   -0.16    0.21
  -4 -12   5    0.01    0.18
   4 -12  -5    0.29    0.20
  -4 -12   5    0.11    0.18
  -4  12   5   -0.21    0.17
   4  12  -5   -0.15    0.21
  -4  12   5    0.57    0.28
  -4  12   5   -0.10    0.12
   4  12  -5    0.09    0.20
  -4  12   5    0.36    0.23
   3 -12  -5    7.86    0.45
   3 -12  -5    8.34    0.47
  -3 -12   5    8.84    0.50
  -3 -12   5    9.54    0.56
   3 -12  -5   10.59    1.59
   3 -12  -5    9.07    0.41
   3 -12  -5    8.82    0.53
   3 -12  -5    8.61    0.48
  -3  12   5    9.12    0.58
  -3  12   5    7.99    0.55
   3  12  -5    9.14    0.67
  -3  12   5    8.81    0.43
   3  12  -5    8.20    0.48
  -3  12   5    8.84    0.50
   3  12  -5    8.87    0.49
   3  12  -5    8.84    1.17
   2 -12  -5    6.53    0.41
  -2 -12   5    6.55    0.50
   2 -12  -5    7.16    0.48
  -2 -12   5    7.07    0.45
   2 -12  -5    6.59    0.42
   2 -12  -5    6.76    0.43
   2  12  -5    6.96    0.44
   2  12  -5    6.35    0.44
  -2  12   5    6.53    0.51
   2  12  -5    6.27    1.01
   2  12  -5    7.07    0.57
  -2  12   5    6.42    0.40
   1 -12  -5    3.15    0.34
  -1 -12   5    2.64    0.36
   1 -12  -5    3.12    0.32
   1 -12  -5    2.76    0.39
   1 -12  -5    3.11    0.39
  -1 -12   5    3.36    0.40
   1  12  -5    2.72    0.34
  -1  12   5    3.27    0.43
   1  12  -5    3.01    0.36
   1  12  -5    2.10    0.35
  -1  12   5    2.89    0.31
   1  12  -5    3.37    0.67
   0 -12   5    7.43    0.50
   0 -12  -5    8.18    0.53
   0 -12  -5    7.61    0.46
   0 -12  -5    7.45    0.49
   0 -12   5    7.78    0.50
   0 -12  -5    7.60    0.59
   0  12   5    8.08    0.57
   0  12  -5    7.86    0.46
   0  12   5    7.64    0.54
   0  12  -5    8.24    0.52
   0  12   5    8.00    0.46
   0  12  -5    7.63    0.55
   0  12  -5    5.57    0.87
   0  12   5    8.04    0.48
   1 -12   5   -0.02    0.18
  -1 -12  -5    0.24    0.31
  -1 -12  -5    0.45    0.26
  -1  12  -5    0.47    0.26
   1  12   5    0.11    0.18
   1  12   5    0.44    0.22
  -1  12  -5    0.24    0.27
   1  12   5    0.41    0.81
  -1  12  -5    0.11    0.26
   1  12   5    0.16    0.26
  -2 -12  -5    9.83    0.60
  -2 -12  -5    9.94    0.61
   2 -12   5   10.46    0.51
   2  12   5   10.12    0.65
  -2  12  -5   10.20    0.61
   2  12   5   10.96    0.50
   2  12   5   10.43    0.55
   2  12   5   12.41    1.48
  -2  12  -5   10.72    0.55
  -3 -12  -5    5.33    0.52
   3 -12   5    4.68    0.40
   3 -12   5    5.00    0.51
   3  12   5    5.51    0.35
   3  12   5    6.08    0.43
   4 -12   5    0.58    0.22
   4 -12   5    0.08    0.14
  -4 -12  -5    0.18    0.19
   4  12   5   -0.01    0.14
  -4  12  -5    0.02    0.12
   4  12   5   -0.38    0.21
  -5 -13   5    2.19    0.24
   5 -13  -5    2.20    0.25
  -5 -13   5    1.55    0.23
   5 -13  -5    1.77    0.26
  -5  13   5    1.88    0.20
   5  13  -5    1.70    0.24
  -5  13   5    1.47    0.23
   4 -13  -5   12.53    0.53
   4 -13  -5   11.68    0.58
  -4 -13   5   12.55    0.58
   4 -13  -5   12.71    0.49
   4 -13  -5   12.14    0.57
   4 -13  -5   13.03    0.57
  -4 -13   5   11.10    0.53
  -4  13   5   11.33    0.46
  -4  13   5   11.96    0.53
   4  13  -5   11.58    0.59
  -4  13   5   11.75    0.65
   4  13  -5   11.73    0.54
  -3 -13   5    8.41    0.58
   3 -13  -5    8.28    0.47
   3 -13  -5    8.30    0.52
  -3 -13   5    8.85    0.48
   3 -13  -5    8.74    0.51
   3 -13  -5    8.85    0.54
   3  13  -5    8.70    0.66
   3  13  -5    8.93    0.51
  -3  13   5    8.41    0.42
  -3  13   5    8.36    0.73
   3  13  -5    8.16    0.47
   2 -13  -5    3.36    0.39
   2 -13  -5    3.82    0.34
   2 -13  -5    2.82    0.39
   2 -13  -5    3.64    0.35
  -2 -13   5    3.68    0.37
  -2 -13   5    2.82    0.43
  -2  13   5    2.79    0.31
  -2  13   5    2.90    0.42
  -2  13   5    3.18    0.41
   2  13  -5    2.44    0.36
   2  13  -5    2.95    0.79
   2  13  -5    2.81    0.40
   2  13  -5    3.58    0.34
   1 -13  -5    3.32    0.34
  -1 -13   5    3.78    0.38
   1 -13  -5    3.08    0.43
   1  13  -5    3.06    0.35
  -1  13   5    3.31    0.42
   1  13  -5    1.77    0.87
  -1  13   5    3.09    0.33
   1  13  -5    3.83    0.42
   1  13  -5    3.61    0.47
   0 -13  -5    8.50    0.48
   0 -13  -5    7.40    0.52
   0  13  -5    8.99    0.60
   0  13   5    8.50    0.48
   0  13  -5    8.10    0.57
   0  13   5    7.70    0.55
   0  13  -5    8.45    0.47
   0  13   5    8.26    0.50
  -1 -13  -5   55.02    1.88
   1 -13   5   55.26    1.75
   1  13   5   56.20    1.80
  -1  13  -5   53.38    1.86
   1  13   5   56.17    1.87
   1  13   5   54.81    1.75
  -1  13  -5   53.85    1.81
  -2 -13  -5    0.21    0.23
   2 -13   5    0.18    0.17
   2 -13   5    0.26    0.26
  -2  13  -5    0.37    0.20
   2  13   5    0.14    0.17
   2  13   5    0.63    0.49
   2  13   5    0.22    0.24
  -2  13  -5   -0.03    0.24
   3 -13   5    0.25    0.15
  -3 -13  -5    0.39    0.23
   3  13   5    0.26    0.15
   3  13   5    0.58    0.23
  -3  13  -5    0.24    0.14
  -4 -13  -5    0.53    0.22
   4 -13   5    0.83    0.15
  -4  13  -5    0.63    0.13
   4  13   5    0.30    0.26
  -4 -14   5    0.45    0.18
   4 -14  -5    0.57    0.29
   4 -14  -5    0.25    0.16
   4 -14  -5    0.58    0.15
  -4 -14   5    0.17    0.13
   4 -14  -5    0.52    0.31
   4  14  -5    0.66    0.20
  -4  14   5    0.42    0.17
  -4  14   5    0.30    0.27
   4  14  -5   -0.16    0.23
  -4  14   5    0.19    0.10
   3 -14  -5   -0.13    0.15
   3 -14  -5    0.06    0.15
  -3 -14   5    0.23    0.19
   3 -14  -5    0.29    0.27
  -3 -14   5    0.24    0.15
   3 -14  -5    0.22    0.20
   3  14  -5   -0.11    0.27
  -3  14   5   -0.27    0.19
  -3  14   5    0.11    0.12
   3  14  -5   -0.16    0.16
   3  14  -5    0.27    0.26
  -3  14   5    0.29    0.20
   2 -14  -5    8.15    0.56
  -2 -14   5    8.23    0.49
   2 -14  -5    8.63    0.45
   2 -14  -5    8.40    0.52
  -2 -14   5    8.16    0.54
  -2  14   5    8.30    0.52
   2  14  -5    8.74    0.51
   2  14  -5    8.83    0.47
  -2  14   5    8.14    0.55
  -2  14   5    8.35    0.44
   1 -14  -5    8.27    0.59
   1 -14  -5    6.79    0.49
   1 -14  -5    6.82    0.64
   1 -14  -5    7.02    0.43
  -1 -14   5    7.30    0.47
   1  14  -5    7.49    0.54
   1  14  -5    7.59    0.45
  -1  14   5    7.18    0.43
  -1  14   5    7.53    0.54
   1  14  -5    7.35    0.54
   0 -14  -5   18.31    0.80
   0 -14  -5   17.43    0.72
   0  14   5   18.23    0.76
   0  14   5   18.31    0.82
   0  14  -5   18.02    0.73
   0  14  -5   17.18    0.86
   0  14  -5   17.91    0.82
   1 -14   5    0.89    0.21
  -1 -14  -5    1.97    0.31
   1  14   5    1.35    0.22
   1  14   5    1.47    0.34
   1  14   5    1.19    0.28
  -1  14  -5    1.18    0.27
  -1  14  -5    1.10    0.22
  -2 -14  -5    4.09    0.41
   2 -14   5    4.14    0.32
  -2  14  -5    4.22    0.35
   2  14   5    3.92    0.33
   2  14   5    4.27    0.48
   2  14   5    4.62    0.49
  -2  14  -5    4.76    0.45
   3 -14   5    0.51    0.23
  -3 -14  -5    0.02    0.19
   3 -14   5    0.27    0.16
  -3  14  -5    0.56    0.15
   3  14   5    0.84    0.27
   3  14   5    0.50    0.17
   4 -14   5    0.16    0.12
   4 -15  -5    0.09    0.14
  -4 -15   5    0.21    0.14
   4 -15  -5    0.58    0.14
  -4 -15   5    0.16    0.14
  -4  15   5    0.81    0.17
   4  15  -5    0.48    0.17
  -4  15   5    0.35    0.09
  -3 -15   5    0.51    0.18
  -3 -15   5    0.26    0.14
   3 -15  -5    0.20    0.14
   3 -15  -5    1.31    0.42
   3 -15  -5    0.17    0.16
   3  15  -5    0.32    0.24
  -3  15   5    0.32    0.20
  -3  15   5    0.41    0.12
   3  15  -5    0.06    0.25
   3  15  -5    0.30    0.17
  -3  15   5    0.34    0.23
  -2 -15   5    0.69    0.27
  -2 -15   5    0.49    0.17
   2 -15  -5    0.54    0.19
   2 -15  -5    0.74    0.18
  -2  15   5    0.94    0.16
   2  15  -5    0.69    0.20
   2  15  -5    0.64    0.29
  -2  15   5    0.57    0.21
   2  15  -5    0.85    0.27
   1 -15  -5    1.83    0.26
   1 -15  -5    1.80    0.29
  -1  15   5    1.41    0.24
   1  15  -5    1.53    0.39
   1  15  -5    1.36    0.23
  -1  15   5    1.25    0.20
   1  15  -5    1.41    0.27
   0 -15  -5   13.59    0.65
   0  15   5   12.99    0.65
   0  15   5   13.64    0.62
   0  15  -5   12.73    0.65
   0  15  -5   13.14    0.61
  -1 -15  -5    0.27    0.21
   1  15   5    0.03    0.22
  -1  15  -5   -0.11    0.23
  -1  15  -5    0.55    0.22
  -1  15  -5    0.11    0.20
   1  15   5    0.37    0.21
   2 -15   5    1.17    0.19
  -2 -15  -5    1.14    0.24
  -2  15  -5    1.39    0.29
   2  15   5    1.12    0.26
   2  15   5    1.11    0.21
   2  15   5    0.95    0.37
  -2  15  -5    1.09    0.20
   3 -15   5    2.33    0.23
  -3 -15  -5    2.18    0.30
   3  15   5    2.06    0.28
   3 -16  -5    1.09    0.17
   3 -16  -5    1.38    0.20
  -3 -16   5    0.75    0.23
   3  16  -5    1.35    0.19
  -3  16   5    1.21    0.16
  -3  16   5    1.27    0.25
   3  16  -5    1.89    0.42
   3  16  -5    1.86    0.29
  -3  16   5    1.73    0.26
   2 -16  -5    0.47    0.16
   2 -16  -5    0.57    0.17
   2  16  -5    0.29    0.28
  -2  16   5    0.50    0.14
   2  16  -5    0.41    0.22
  -2  16   5    0.87    0.22
   2  16  -5    0.48    0.18
   1 -16  -5    2.12    0.29
   1 -16  -5    1.98    0.29
  -1  16   5    2.38    0.26
   1  16  -5    1.25    0.39
  -1  16   5    1.85    0.27
   1  16  -5    2.16    0.33
   1  16  -5    1.53    0.25
   0 -16  -5    0.09    0.18
   0  16   5    0.21    0.22
   0  16  -5   -0.02    0.20
   0  16   5   -0.20    0.14
  -1 -16  -5    1.27    0.23
   1  16   5    0.60    0.21
  -1  16  -5    1.69    0.27
  -1  16  -5    1.27    0.28
  -1  16  -5    0.79    0.22
  -2 -16  -5    0.14    0.17
   2  16   5   -0.22    0.23
  -2  16  -5    0.09    0.14
   2 -17  -5   -0.07    0.12
   2 -17  -5   -0.14    0.21
  -2  17   5    0.00    0.16
   2  17  -5    0.26    0.19
  -2  17   5   -0.01    0.11
   2  17  -5   -0.12    0.15
   2  17  -5    0.28    0.18
   1  17  -5    2.91    0.30
   1  17  -5    2.14    0.27
   1  17  -5    2.46    0.29
  -1  17   5    2.71    0.31
  -1  17   5    2.96    0.26
   0 -17  -5    2.77    0.29
   0  17   5    2.74    0.30
   0  17   5    3.14    0.30
   0  17  -5    2.37    0.34
   0  17  -5    2.54    0.30
  -1 -17  -5    3.15    0.30
   1  17   5    3.68    0.35
  -1  17  -5    3.76    0.32
  -1  17  -5    4.10    0.42
  -1  17  -5    3.38    0.36
  -7   0   6    5.59    0.39
  -7   0   6    5.55    0.35
  -6   0   6    5.69    0.44
  -6   0   6    5.23    0.37
  -6   0   6    4.78    0.44
  -5   0   6    6.11    0.41
   5   0  -6    5.94    0.45
  -5   0   6    6.83    0.45
  -5   0   6    6.79    0.67
  -5   0   6    5.63    0.73
   4   0  -6    3.41    0.32
  -4   0   6    3.74    0.30
  -4   0   6    4.34    0.51
  -4   0   6    3.69    0.48
  -4   0   6    4.14    0.41
  -4   0   6    3.69    0.35
   4   0  -6    3.85    0.23
  -3   0   6   74.14    2.26
   3   0  -6   68.88    3.12
  -3   0   6   71.74    2.29
   3   0  -6   73.24    2.54
  -3   0   6   68.87    2.25
   3   0  -6   75.86    2.24
   2   0  -6    4.97    0.85
  -2   0   6    5.48    0.98
   2   0  -6    5.91    0.33
   2   0  -6    5.12    0.78
   2   0  -6    5.84    0.24
   2   0  -6    5.74    0.31
  -2   0   6    6.00    0.68
   2   0  -6    5.66    0.33
   1   0  -6    1.89    0.14
   1   0  -6    1.17    0.52
   1   0  -6    1.99    0.18
   1   0  -6    1.70    0.24
   1   0  -6    1.87    0.18
   1   0  -6    0.97    0.42
  -1   0   6    1.37    0.53
  -1   0   6    1.84    0.42
   0   0  -6   10.66    0.39
   0   0   6   10.96    0.53
   0   0  -6   10.22    0.38
   0   0   6   10.79    0.79
   0   0  -6   10.17    0.50
   0   0   6   10.65    0.39
   0   0  -6   10.17    1.14
   0   0  -6   10.49    0.97
   0   0   6    9.87    1.03
   1   0   6   21.82    1.35
   1   0   6   21.83    1.50
   1   0   6   22.05    0.73
  -1   0  -6   22.93    0.74
  -1   0  -6   22.01    0.89
   1   0   6   22.32    0.74
   1   0   6   23.48    0.90
  -1   0  -6   20.86    1.48
  -1   0  -6   22.20    0.76
  -1   0  -6   21.17    0.73
   2   0   6    1.40    0.18
  -2   0  -6    1.72    0.24
   2   0   6    1.81    0.20
   2   0   6    3.79    1.14
   2   0   6    1.59    0.28
  -2   0  -6    2.22    0.35
  -2   0  -6    2.68    0.39
   2   0   6    0.75    0.74
  -3   0  -6    0.14    0.23
  -3   0  -6    0.05    0.16
   3   0   6    0.02    0.12
   3   0   6    0.08    0.24
   3   0   6    0.11    0.27
   3   0   6    0.07    0.13
   4   0   6   25.05    0.99
   4   0   6   24.01    0.88
   4   0   6   24.47    1.25
  -4   0  -6   25.52    1.04
   4   0   6   24.03    0.88
  -4   0  -6   25.80    1.04
   5   0   6   -0.10    0.66
   5   0   6    0.41    0.15
   5   0   6    0.57    0.28
  -5   0  -6    0.35    0.25
  -5   0  -6    0.55    0.25
   5   0   6    0.57    0.15
  -6   0  -6    8.53    0.48
   6   0   6    9.59    0.50
   6   0   6    9.39    0.42
   6   0   6    8.84    0.45
  -7  -1   6    0.12    0.20
  -7  -1   6    0.35    0.20
  -7   1   6    0.30    0.20
  -7   1   6    0.31    0.17
  -6  -1   6    0.59    0.21
  -6  -1   6    0.66    0.25
  -6  -1   6    0.50    0.25
  -6   1   6    0.66    0.20
  -6   1   6    0.73    0.23
  -6   1   6    1.02    0.27
  -5  -1   6    2.50    0.39
  -5  -1   6    1.94    0.29
  -5  -1   6    2.90    0.39
   5  -1  -6    2.38    0.26
  -5  -1   6    2.76    0.37
   5  -1  -6    2.31    0.40
   5   1  -6    2.10    0.36
  -5   1   6    2.81    0.37
  -5   1   6    2.02    0.30
  -5   1   6    2.24    0.32
   4  -1  -6   10.56    0.40
  -4  -1   6   10.34    0.53
  -4  -1   6   10.89    0.58
  -4  -1   6   10.79    0.49
  -4  -1   6    9.47    0.60
   4  -1  -6   10.38    0.51
  -4   1   6   11.65    0.64
  -4   1   6   10.32    0.53
  -4   1   6   11.41    0.54
  -4   1   6   10.46    0.50
  -4   1   6   10.02    0.68
   4   1  -6   10.97    0.49
  -3  -1   6   35.10    1.19
  -3  -1   6   34.49    1.23
   3  -1  -6   37.77    1.71
   3  -1  -6   34.81    1.07
  -3  -1   6   34.98    1.25
   3  -1  -6   32.34    2.19
  -3  -1   6   34.59    1.17
   3  -1  -6   34.70    1.18
   3   1  -6   36.03    1.16
  -3   1   6   35.54    1.20
  -3   1   6   34.07    1.24
  -3   1   6   34.05    1.21
  -3   1   6   35.50    1.17
   3   1  -6   34.86    1.47
   3   1  -6   36.26    2.19
   3   1  -6   34.38    1.06
   3   1  -6   34.98    1.11
  -2  -1   6   48.83    1.75
   2  -1  -6   49.46    1.53
   2  -1  -6   46.39    1.90
   2  -1  -6   44.33    1.43
  -2  -1   6   47.60    2.15
   2  -1  -6   47.26    1.42
   2  -1  -6   47.98    1.45
   2   1  -6   46.85    1.44
   2   1  -6   48.72    1.90
   2   1  -6   48.27    1.51
   2   1  -6   44.64    2.12
   2   1  -6   44.84    1.41
  -2   1   6   47.34    2.10
  -2   1   6   45.62    1.79
  -1  -1   6   76.59    2.78
  -1  -1   6   73.97    2.54
   1  -1  -6   69.86    2.15
   1  -1  -6   73.17    2.27
   1  -1  -6   69.66    2.60
   1  -1  -6   72.13    2.15
   1  -1  -6   69.01    2.88
  -1  -1   6   71.85    2.24
   1   1  -6   74.73    2.16
  -1   1   6   75.59    2.78
   1   1  -6   70.94    2.15
  -1   1   6   69.98    2.26
   1   1  -6   70.67    2.57
   1   1  -6   74.48    2.26
  -1   1   6   73.82    2.56
   1   1  -6   72.04    2.16
   0  -1   6    1.79    0.54
   0  -1   6    1.98    0.19
   0  -1  -6    1.44    0.24
   0  -1   6    2.01    0.29
   0  -1  -6    1.32    0.56
   0  -1  -6    1.55    0.17
   0  -1  -6    1.65    0.15
   0  -1  -6    1.64    0.18
   0  -1   6    1.50    0.49
   0   1  -6    1.68    0.18
   0   1  -6    1.08    0.49
   0   1   6    1.66    0.18
   0   1  -6    1.37    0.17
   0   1  -6    1.48    0.22
   0   1   6    1.35    0.42
   0   1   6    1.71    0.29
   0   1   6    1.41    0.17
   0   1  -6    0.59    0.62
   0   1   6    3.10    0.66
   0   1  -6    2.00    0.15
  -1  -1  -6    5.22    0.84
  -1  -1  -6    5.44    0.44
  -1  -1  -6    5.59    0.30
  -1  -1  -6    5.52    0.28
   1  -1   6    6.16    0.29
   1  -1   6    4.97    0.39
   1  -1   6    3.94    0.75
   1  -1   6    5.89    0.27
   1  -1   6    4.88    0.70
  -1  -1  -6    4.94    0.30
   1   1   6    6.70    0.95
  -1   1  -6    5.04    0.88
  -1   1  -6    5.62    0.30
  -1   1  -6    5.60    0.86
  -1   1  -6    5.59    0.30
   1   1   6    5.65    0.74
  -1   1  -6    4.74    0.42
   1   1   6    5.22    0.43
   1   1   6    5.37    0.27
  -1   1  -6    5.37    0.28
   1   1   6    5.29    0.29
   2  -1   6   -0.13    0.20
   2  -1   6    0.11    0.24
   2  -1   6    0.17    0.18
  -2  -1  -6    0.17    0.14
   2  -1   6   -0.49    0.91
  -2  -1  -6    0.46    0.23
  -2  -1  -6    0.71    0.29
   2  -1   6    0.04    0.75
   2  -1   6    0.28    0.11
   2   1   6   -0.73    1.15
   2   1   6    0.17    0.21
  -2   1  -6    0.34    0.15
  -2   1  -6    0.55    0.24
   2   1   6    0.72    0.70
   2   1   6    0.33    0.12
   2   1   6    0.25    0.13
  -2   1  -6    0.14    0.24
  -3  -1  -6    5.60    0.47
  -3  -1  -6    4.96    0.45
   3  -1   6    5.18    0.31
   3  -1   6    6.15    0.48
   3  -1   6    5.28    0.32
  -3  -1  -6    5.15    0.38
   3  -1   6    5.35    0.55
   3   1   6    5.49    0.33
  -3   1  -6    5.52    0.38
   3   1   6    5.92    0.33
   3   1   6    6.11    0.54
  -3   1  -6    4.92    0.46
   4  -1   6    2.59    0.28
   4  -1   6    2.62    0.26
   4  -1   6    2.65    0.53
  -4  -1  -6    3.00    0.45
   4  -1   6    2.66    0.35
   4   1   6    2.78    0.50
   4   1   6    2.64    0.29
   4   1   6    2.84    0.28
  -4   1  -6    2.68    0.42
  -4   1  -6    2.47    0.39
   4   1   6    2.52    0.35
  -5  -1  -6    4.82    0.51
  -5  -1  -6    4.15    0.46
   5  -1   6    4.04    0.46
   5  -1   6    3.75    0.31
   5  -1   6    3.94    0.31
   5  -1   6    3.23    1.06
   5   1   6    4.44    0.33
   5   1   6    4.01    0.49
  -5   1  -6    3.82    0.48
   5   1   6    4.49    0.86
   5   1   6    4.36    0.31
  -5   1  -6    3.95    0.44
   6  -1   6    0.77    0.15
  -6  -1  -6    1.05    0.23
   6  -1   6    0.63    0.22
   6  -1   6    0.58    0.17
   6   1   6    0.84    0.20
   6   1   6    0.68    0.15
   6   1   6    1.14    0.25
  -6   1  -6    0.50    0.19
  -7  -2   6    2.47    0.33
  -7  -2   6    2.76    0.37
  -7   2   6    2.73    0.32
  -7   2   6    2.36    0.27
  -6  -2   6    2.39    0.36
  -6  -2   6    2.82    0.40
  -6  -2   6    2.36    0.33
  -6   2   6    2.97    0.38
  -6   2   6    2.74    0.42
  -6   2   6    2.53    0.32
  -5  -2   6   12.05    0.63
  -5  -2   6   11.37    0.54
   5  -2  -6   11.68    0.45
  -5  -2   6   11.86    0.70
  -5  -2   6   11.92    0.58
  -5   2   6   11.73    0.57
  -5   2   6   11.86    0.60
  -5   2   6   11.64    0.60
   5   2  -6   10.67    0.51
  -4  -2   6    8.39    0.45
  -4  -2   6    7.52    0.54
   4  -2  -6    7.09    0.45
  -4  -2   6    7.77    0.41
  -4  -2   6    7.87    0.54
   4  -2  -6    7.97    0.32
  -4   2   6    7.56    0.47
   4   2  -6    7.45    0.39
  -4   2   6    7.74    0.70
  -4   2   6    7.56    0.46
  -4   2   6    6.78    0.46
   4   2  -6    7.72    0.32
  -4   2   6    7.46    0.59
   3  -2  -6   20.38    0.65
   3  -2  -6   19.64    0.77
   3  -2  -6   20.07    0.69
   3  -2  -6   19.57    1.47
   3  -2  -6   15.47    1.95
  -3  -2   6   19.54    0.83
  -3  -2   6   19.68    0.73
  -3  -2   6   20.76    0.76
  -3   2   6   20.33    0.78
  -3   2   6   20.41    0.84
   3   2  -6   19.16    0.69
  -3   2   6   19.97    0.75
   3   2  -6   19.62    0.72
   3   2  -6   20.03    1.08
   3   2  -6   20.07    0.63
  -3   2   6   18.40    1.81
  -3   2   6   20.73    0.67
   3   2  -6   21.13    1.89
  -2  -2   6   70.05    2.40
   2  -2  -6   71.52    2.23
   2  -2  -6   72.43    2.11
   2  -2  -6   69.80    2.65
   2  -2  -6   69.54    2.12
   2  -2  -6   72.03    2.14
   2   2  -6   70.54    2.12
   2   2  -6   69.05    2.10
   2   2  -6   72.65    2.20
   2   2  -6   70.52    2.53
  -2   2   6   70.76    2.80
   2   2  -6   71.23    2.89
  -2   2   6   70.96    2.54
   1  -2  -6    6.25    0.90
   1  -2  -6    7.67    0.33
  -1  -2   6    9.34    1.08
  -1  -2   6    8.97    0.77
   1  -2  -6    8.92    0.45
   1  -2  -6    8.69    0.35
   1   2  -6    8.36    0.31
   1   2  -6    8.03    0.81
   1   2  -6    8.17    0.42
  -1   2   6    8.64    0.81
   1   2  -6    8.08    0.35
   1   2  -6    7.88    0.33
  -1   2   6    8.79    1.07
   0  -2  -6   89.83    2.65
   0  -2  -6   83.03    2.64
   0  -2   6   88.15    2.64
   0  -2   6   90.01    2.77
   0  -2  -6   89.38    2.77
   0  -2  -6   87.22    2.67
   0  -2   6   98.16    3.32
   0  -2   6   92.60    3.15
   0   2   6   90.52    3.38
   0   2   6   94.02    3.16
   0   2   6   86.35    2.65
   0   2  -6   92.63    2.78
   0   2   6   87.37    2.65
   0   2   6   91.42    2.79
   0   2  -6   89.82    2.65
   0   2  -6   89.23    2.66
   0   2  -6   88.65    2.65
   0   2  -6   78.59    4.09
   0   2  -6   88.02    3.16
  -1  -2  -6   -0.15    0.71
  -1  -2  -6    0.23    0.15
   1  -2   6   -0.69    0.56
   1  -2   6   -0.15    0.63
  -1  -2  -6   -0.16    0.24
   1  -2   6    0.08    0.12
   1  -2   6    0.12    0.19
   1  -2   6    0.07    0.09
  -1  -2  -6    0.20    0.12
   1   2   6    0.03    0.10
   1   2   6   -0.03    0.12
  -1   2  -6    0.05    0.22
  -1   2  -6   -0.50    0.69
  -1   2  -6    0.08    0.13
  -1   2  -6    0.00    0.12
   1   2   6    0.33    0.80
  -1   2  -6    0.30    0.13
   1   2   6   -0.02    0.21
  -1   2  -6    0.58    0.69
   2  -2   6   23.61    0.91
   2  -2   6   23.90    0.81
   2  -2   6   23.27    1.95
  -2  -2  -6   24.07    0.97
   2  -2   6   24.89    1.69
   2  -2   6   24.63    1.01
  -2  -2  -6   23.74    0.94
  -2  -2  -6   24.12    0.86
   2  -2   6   26.13    0.81
   2   2   6   24.10    0.82
  -2   2  -6   24.69    0.90
   2   2   6   24.75    1.01
  -2   2  -6   24.14    0.85
   2   2   6   24.97    1.70
  -2   2  -6   21.99    0.92
   2   2   6   24.35    0.82
   3  -2   6    1.68    0.36
   3  -2   6    1.00    0.26
  -3  -2  -6    1.97    0.51
   3  -2   6    1.39    0.20
   3  -2   6    1.35    0.19
  -3  -2  -6    1.31    0.24
   3   2   6    1.42    0.20
   3   2   6    1.21    0.35
   3   2   6    1.32    0.20
   4  -2   6    4.02    0.71
   4  -2   6    3.56    0.28
   4  -2   6    3.98    0.31
  -4  -2  -6    3.97    0.50
   4  -2   6    4.12    0.45
  -4   2  -6    3.80    0.47
   4   2   6    4.16    0.66
   4   2   6    4.25    0.31
  -4   2  -6    4.40    0.47
   4   2   6    3.87    0.33
   5  -2   6    3.54    0.29
  -5  -2  -6    2.97    0.48
   5  -2   6    3.86    0.44
  -5  -2  -6    3.73    0.44
   5  -2   6    3.51    0.31
  -5   2  -6    4.40    0.49
   5   2   6    3.83    0.31
   5   2   6    3.20    0.32
   5   2   6    3.01    0.46
  -5   2  -6    4.09    0.45
  -6  -2  -6    1.51    0.25
   6  -2   6    0.93    0.21
   6  -2   6    1.16    0.16
   6  -2   6    1.31    0.20
   6   2   6    1.28    0.22
   6   2   6    1.50    0.28
   6   2   6    1.02    0.17
  -6   2  -6    1.33    0.23
  -7  -3   6   20.02    0.83
  -7   3   6   20.86    0.74
  -6  -3   6    0.04    0.19
  -6  -3   6    0.42    0.22
   6  -3  -6    0.16    0.16
  -6   3   6   -0.06    0.20
  -6   3   6    0.16    0.20
   5  -3  -6    0.77    0.15
  -5  -3   6    1.08    0.23
  -5  -3   6    0.60    0.32
   5  -3  -6    1.12    0.23
  -5  -3   6    1.08    0.29
  -5  -3   6    0.89    0.21
   5  -3  -6    1.11    0.33
  -5   3   6    0.72    0.22
  -5   3   6    0.89    0.24
  -5   3   6    1.28    0.29
   4  -3  -6    7.01    0.39
  -4  -3   6    6.42    0.59
  -4  -3   6    7.39    0.80
   4  -3  -6    7.36    0.32
   4  -3  -6    6.98    0.48
   4   3  -6    7.92    0.39
   4   3  -6    7.40    0.31
  -4   3   6    7.12    0.62
  -4   3   6    7.13    0.43
  -4   3   6    6.97    0.57
  -4   3   6    7.09    0.33
  -4   3   6    7.48    0.57
   3  -3  -6    0.17    0.14
  -3  -3   6    0.36    0.16
  -3  -3   6    0.41    0.18
  -3  -3   6    0.11    0.21
   3  -3  -6    0.22    0.16
   3  -3  -6    0.34    0.09
   3   3  -6    0.21    0.08
  -3   3   6    1.60    1.04
  -3   3   6   -0.18    0.26
  -3   3   6    0.24    0.13
  -3   3   6    0.23    0.22
   3   3  -6    0.17    0.13
   3   3  -6   -0.92    1.03
   3   3  -6   -0.26    0.46
  -3   3   6    0.29    0.18
   2  -3  -6    1.14    0.80
   2  -3  -6    1.44    0.19
   2  -3  -6    1.07    0.20
   2  -3  -6    0.76    0.65
   2  -3  -6    1.70    0.15
   2  -3  -6    1.49    0.18
  -2  -3   6    1.87    0.44
   2   3  -6    1.58    0.13
  -2   3   6    2.17    0.74
   2   3  -6    1.53    0.22
   2   3  -6    1.61    0.18
   2   3  -6    2.13    0.75
   2   3  -6    1.36    0.52
  -1  -3   6   15.73    1.23
   1  -3  -6   16.26    0.57
  -1  -3   6   17.91    1.03
   1  -3  -6   15.52    0.54
   1  -3  -6   15.30    0.72
   1  -3  -6   14.28    1.23
   1   3  -6   16.45    1.21
   1   3  -6   15.80    0.53
   1   3  -6   17.07    1.12
   1   3  -6   15.97    0.55
  -1   3   6   15.68    0.73
   1   3  -6   16.24    0.65
  -1   3   6   17.28    1.08
  -1   3   6   15.38    1.34
   1   3  -6   15.28    0.56
   0  -3   6   -0.04    0.14
   0  -3   6    0.67    0.58
   0  -3  -6   -0.15    0.11
   0  -3  -6   -0.02    0.10
   0  -3  -6    0.01    0.09
   0  -3  -6    0.21    0.19
   0  -3   6    0.03    0.19
   0  -3  -6    0.52    0.62
   0  -3   6    0.20    0.46
   0   3   6    0.11    0.10
   0   3  -6   -0.07    0.07
   0   3  -6   -0.22    0.15
   0   3  -6   -0.01    0.10
   0   3  -6   -0.20    0.54
   0   3   6   -0.96    0.43
   0   3   6   -0.09    0.20
   0   3  -6    0.32    0.14
   0   3   6   -0.08    0.14
   0   3  -6   -0.55    0.54
   0   3   6    0.13    0.69
  -1  -3  -6    5.37    0.32
   1  -3   6    5.43    0.27
   1  -3   6    5.98    0.44
   1  -3   6    6.45    0.95
  -1  -3  -6    6.10    0.52
  -1  -3  -6    5.94    0.32
   1  -3   6    4.16    0.78
  -1  -3  -6    5.25    0.31
  -1  -3  -6    5.16    0.93
   1  -3   6    5.82    0.29
  -1   3  -6    5.40    0.93
  -1   3  -6    5.73    0.31
  -1   3  -6    5.66    0.30
  -1   3  -6    4.92    0.94
  -1   3  -6    6.00    0.30
   1   3   6    5.72    0.30
  -1   3  -6    5.26    0.46
   1   3   6    5.67    0.29
   1   3   6    5.17    0.76
   1   3   6    5.44    0.48
   1   3   6    6.27    1.28
  -2  -3  -6    0.28    0.15
  -2  -3  -6    0.26    0.25
   2  -3   6    0.05    0.19
   2  -3   6    0.35    0.12
   2  -3   6    0.41    0.13
  -2  -3  -6    0.05    0.22
   2  -3   6    0.55    0.90
   2  -3   6   -0.21    1.03
   2  -3   6    0.32    0.25
  -2   3  -6    0.48    0.17
  -2   3  -6    0.60    0.26
   2   3   6    0.17    0.11
   2   3   6    0.41    0.24
   2   3   6   -0.40    0.79
  -2   3  -6    0.57    0.26
   2   3   6    0.46    0.14
   3  -3   6    6.86    0.35
  -3  -3  -6    6.86    0.73
   3  -3   6    7.17    0.36
  -3  -3  -6    6.61    0.52
  -3  -3  -6    6.52    0.43
   3  -3   6    6.65    0.63
   3   3   6    6.97    0.53
  -3   3  -6    6.19    0.50
   3   3   6    7.02    0.38
   3   3   6    7.86    0.64
  -4  -3  -6   63.20    2.15
   4  -3   6   64.49    1.99
   4  -3   6   63.94    2.37
   4  -3   6   66.53    2.09
   4  -3   6   63.36    2.00
  -4   3  -6   62.91    2.11
   4   3   6   61.67    2.00
  -4   3  -6   64.98    2.15
   4   3   6   62.92    2.32
   4   3   6   63.92    2.01
  -5  -3  -6    1.13    0.32
   5  -3   6    1.11    0.19
   5  -3   6    0.79    0.27
  -5  -3  -6    1.04    0.28
   5  -3   6    1.08    0.20
   5   3   6    1.34    0.21
  -5   3  -6    0.76    0.27
  -5   3  -6    0.84    0.16
   5   3   6    0.73    0.19
  -5   3  -6    1.17    0.33
   6  -3   6    5.67    0.31
   6  -3   6    5.49    0.36
   6  -3   6    5.53    0.36
  -6   3  -6    5.43    0.36
   6   3   6    4.69    0.39
   6   3   6    5.33    0.33
  -7   4   6    0.06    0.15
  -7   4   6    0.08    0.16
  -6  -4   6   -0.02    0.25
   6  -4  -6   -0.08    0.22
  -6  -4   6    0.21    0.21
  -6  -4   6    0.19    0.24
   6  -4  -6    0.14    0.16
  -6   4   6    0.15    0.24
  -6   4   6   -0.05    0.18
  -6   4   6    0.50    0.23
  -5  -4   6    3.74    0.38
   5  -4  -6    3.42    0.46
   5  -4  -6    3.93    0.34
  -5  -4   6    3.74    0.47
  -5  -4   6    3.78    0.35
   5  -4  -6    3.95    0.27
  -5   4   6    4.23    0.42
  -5   4   6    3.45    0.36
  -5   4   6    4.71    0.43
  -4  -4   6   12.49    0.56
   4  -4  -6   12.07    0.47
   4  -4  -6   12.04    0.49
   4  -4  -6   11.90    0.65
  -4  -4   6   12.35    0.54
  -4  -4   6   12.46    0.65
  -4   4   6   12.48    0.60
  -4   4   6   12.13    0.45
  -4   4   6   12.20    0.57
  -4   4   6   12.13    0.69
   4   4  -6   11.50    0.44
   4   4  -6   12.22    0.55
  -4   4   6   12.77    0.62
  -3  -4   6   10.68    0.51
  -3  -4   6   10.76    0.50
   3  -4  -6   11.74    0.45
   3  -4  -6   10.82    0.57
  -3  -4   6   10.95    0.57
   3  -4  -6   11.09    0.42
  -3   4   6   10.63    0.63
   3   4  -6   10.60    0.39
   3   4  -6   11.59    0.51
  -3   4   6   10.91    0.43
  -3   4   6   11.78    0.55
   3   4  -6   10.76    1.07
  -3   4   6   10.56    0.52
   2  -4  -6   35.11    1.19
  -2  -4   6   32.73    1.12
   2  -4  -6   33.97    1.04
   2  -4  -6   33.86    1.04
  -2  -4   6   32.44    1.10
   2  -4  -6   35.93    1.91
  -2  -4   6   32.00    1.17
   2   4  -6   31.56    1.04
  -2   4   6   32.83    1.06
  -2   4   6   31.27    1.13
   2   4  -6   34.81    2.06
   2   4  -6   32.62    1.02
   2   4  -6   33.24    1.60
  -2   4   6   29.45    1.96
   2   4  -6   35.07    1.15
  -2   4   6   32.25    1.18
   1  -4  -6    5.44    0.94
   1  -4  -6    6.44    0.41
   1  -4  -6    6.09    0.30
   1  -4  -6    6.12    0.27
  -1  -4   6    5.85    0.86
   1   4  -6    6.29    0.27
  -1   4   6    6.81    1.08
   1   4  -6    6.26    0.81
   1   4  -6    6.52    0.29
   1   4  -6    8.36    1.09
   1   4  -6    6.19    0.38
  -1   4   6    6.85    0.91
  -1   4   6    5.65    0.55
   0  -4   6   24.82    1.55
   0  -4  -6   24.61    0.81
   0  -4  -6   23.82    1.66
   0  -4  -6   24.59    0.84
   0  -4  -6   24.67    0.96
   0  -4   6   26.24    1.41
   0  -4  -6   24.42    0.81
   0  -4   6   24.44    0.96
   0   4  -6   24.84    0.83
   0   4  -6   24.51    0.81
   0   4  -6   26.67    1.67
   0   4   6   25.79    0.83
   0   4   6   24.83    0.83
   0   4   6   26.93    1.96
   0   4  -6   24.55    1.59
   0   4  -6   25.58    0.82
   0   4   6   24.88    1.40
   0   4   6   25.51    1.01
   1  -4   6   35.89    1.22
  -1  -4  -6   34.54    1.14
   1  -4   6   36.13    1.13
  -1  -4  -6   37.89    1.18
   1  -4   6   37.00    1.33
   1  -4   6   34.93    1.99
  -1  -4  -6   38.06    1.32
  -1  -4  -6   33.78    2.29
   1  -4   6   34.77    1.13
  -1  -4  -6   35.04    1.35
  -1  -4  -6   39.30    1.56
  -1  -4  -6   34.70    1.26
  -1   4  -6   36.17    1.23
  -1   4  -6   35.29    2.34
  -1   4  -6   36.68    1.15
   1   4   6   36.46    1.89
  -1   4  -6   34.13    1.33
   1   4   6   37.07    1.16
  -1   4  -6   36.96    1.17
   1   4   6   36.76    1.34
  -1   4  -6   35.24    1.15
   1   4   6   36.84    1.15
  -1   4  -6   36.27    2.12
  -2  -4  -6    4.39    0.45
  -2  -4  -6    4.95    0.47
  -2  -4  -6    3.56    0.49
   2  -4   6    4.25    0.46
  -2  -4  -6    4.37    0.32
   2  -4   6    4.70    0.48
   2  -4   6    6.23    1.16
   2  -4   6    4.68    0.39
   2  -4   6    4.40    0.26
   2  -4   6    4.16    0.27
   2   4   6    4.74    0.30
   2   4   6    1.71    1.11
   2   4   6    4.82    0.49
  -2   4  -6    4.30    0.42
   2   4   6    4.94    0.29
  -2   4  -6    4.57    0.48
   3  -4   6    1.87    0.23
  -3  -4  -6    1.68    0.26
  -3  -4  -6    1.43    0.31
   3  -4   6    1.57    0.23
  -3  -4  -6    1.27    0.29
   3  -4   6    1.80    0.28
   3  -4   6    1.77    0.39
  -3   4  -6    1.85    0.32
   3   4   6    1.34    0.36
   3   4   6    1.48    0.23
   3   4   6    2.24    0.27
   4  -4   6    2.14    0.27
   4  -4   6    2.82    0.60
   4  -4   6    2.75    0.27
  -4  -4  -6    2.40    0.41
  -4  -4  -6    3.01    0.49
   4  -4   6    2.39    0.39
   4   4   6    2.56    0.29
  -4   4  -6    2.17    0.35
   4   4   6    2.73    0.53
  -4   4  -6    2.89    0.47
   4   4   6    2.29    0.32
  -5  -4  -6   26.98    1.20
   5  -4   6   29.46    0.99
   5  -4   6   30.62    1.16
   5  -4   6   29.14    1.01
   5   4   6   30.16    1.01
   5   4   6   29.04    1.09
   5   4   6   29.22    1.02
   6  -4   6    0.07    0.19
   6  -4   6    0.22    0.16
  -6  -4  -6    0.15    0.19
   6   4   6    0.38    0.16
  -6   4  -6    0.00    0.18
   6   4   6    0.20    0.20
   7  -5  -6    0.18    0.22
  -7   5   6    0.12    0.13
  -7   5   6    0.22    0.14
   6  -5  -6    1.43    0.21
  -6  -5   6    1.90    0.32
  -6  -5   6    1.30    0.23
  -6  -5   6    1.03    0.21
   6  -5  -6    1.17    0.18
  -6   5   6    1.60    0.29
  -6   5   6    0.95    0.20
   5  -5  -6   -0.10    0.39
   5  -5  -6    0.99    0.20
  -5  -5   6    1.03    0.22
  -5  -5   6    0.77    0.22
  -5  -5   6    0.60    0.22
   5  -5  -6    0.53    0.14
  -5   5   6    0.98    0.26
  -5   5   6    0.90    0.23
  -5   5   6    1.12    0.28
  -4  -5   6    0.25    0.18
  -4  -5   6    0.00    0.19
   4  -5  -6    0.44    0.27
   4  -5  -6    0.23    0.14
   4  -5  -6    0.15    0.12
  -4  -5   6    0.23    0.19
  -4   5   6    0.35    0.13
  -4   5   6    0.26    0.18
   4   5  -6    0.24    0.21
   4   5  -6    0.52    0.14
  -4   5   6    0.25    0.31
  -4   5   6    0.27    0.20
   3  -5  -6    9.69    0.40
   3  -5  -6   10.65    0.61
   3  -5  -6   10.12    0.59
   3  -5  -6   10.04    0.42
  -3  -5   6   10.59    0.48
  -3  -5   6   10.54    0.50
  -3  -5   6   10.39    0.56
   3   5  -6   10.07    0.52
  -3   5   6   10.71    0.42
  -3   5   6   10.13    0.51
   3   5  -6    9.30    1.12
  -3   5   6   10.78    0.63
  -3   5   6    9.67    0.51
   3   5  -6   10.27    0.38
   2  -5  -6    3.78    0.22
  -2  -5   6    3.76    0.26
   2  -5  -6    3.64    0.40
  -2  -5   6    3.62    0.34
  -2  -5   6    3.72    0.32
  -2  -5   6    3.42    0.39
   2  -5  -6    3.89    0.36
   2  -5  -6    3.48    1.28
   2  -5  -6    4.30    0.26
   2  -5  -6    3.90    0.26
  -2   5   6    3.86    0.39
   2   5  -6    4.08    0.21
  -2   5   6    3.58    0.42
  -2   5   6    3.97    0.27
   2   5  -6    3.74    0.34
   2   5  -6    3.95    0.27
  -2   5   6    4.03    0.38
   2   5  -6    4.31    0.81
   2   5  -6    4.72    1.11
  -2   5   6    3.62    1.09
   1  -5  -6    4.49    0.23
   1  -5  -6    4.20    0.25
   1  -5  -6    3.47    1.01
   1  -5  -6    4.14    0.55
  -1  -5   6    4.00    0.26
  -1  -5   6    4.34    0.31
   1  -5  -6    4.73    0.39
  -1   5   6    5.83    1.18
   1   5  -6    3.68    0.34
  -1   5   6    4.72    0.80
  -1   5   6    3.99    0.38
  -1   5   6    4.35    0.30
   1   5  -6    4.45    0.25
   1   5  -6    5.20    0.87
   1   5  -6    4.30    0.23
  -1   5   6    4.54    0.42
  -1   5   6    4.12    0.57
   1   5  -6    3.26    0.89
   0  -5  -6    8.75    0.39
   0  -5  -6    7.93    0.44
   0  -5  -6    8.23    0.56
   0  -5   6    7.69    1.14
   0  -5   6    8.49    0.39
   0  -5  -6    7.92    0.35
   0  -5  -6    8.47    0.35
   0  -5   6    8.91    0.60
   0  -5  -6    7.78    1.27
   0   5   6    9.91    1.13
   0   5   6    8.36    0.38
   0   5  -6    8.28    0.67
   0   5  -6    8.74    0.36
   0   5  -6    8.69    1.29
   0   5   6    6.37    1.47
   0   5  -6   12.03    1.41
   0   5  -6    9.22    0.52
   0   5   6    8.83    0.57
   0   5  -6    8.63    0.36
   0   5   6    8.07    0.38
   1  -5   6    1.42    0.17
   1  -5   6    1.40    0.22
  -1  -5  -6    1.68    0.25
  -1  -5  -6    1.37    0.19
  -1  -5  -6    1.54    0.31
  -1  -5  -6    1.47    0.30
   1  -5   6    2.17    0.83
   1  -5   6    1.42    0.21
   1  -5   6    1.98    0.26
   1  -5   6    1.54    0.32
  -1   5  -6    4.53    1.41
   1   5   6    0.93    0.78
   1   5   6    1.39    0.21
   1   5   6    1.11    0.27
  -1   5  -6    2.31    0.29
  -1   5  -6    1.38    0.97
   1   5   6    1.71    0.19
  -1   5  -6    1.58    0.39
  -1   5  -6    1.30    0.18
  -1   5  -6    1.65    0.23
   2  -5   6    1.92    0.22
   2  -5   6    2.28    1.41
   2  -5   6    2.13    0.31
   2  -5   6    2.23    0.27
   2  -5   6    2.17    0.38
   2  -5   6    1.78    0.21
  -2  -5  -6    1.62    0.28
  -2  -5  -6    1.87    0.27
  -2  -5  -6    2.12    0.34
  -2  -5  -6    2.13    0.33
   2   5   6    1.77    0.38
  -2   5  -6    2.14    0.30
   2   5   6    1.67    0.24
   2   5   6    1.96    0.24
  -2   5  -6    1.72    0.33
  -3  -5  -6   10.64    0.67
  -3  -5  -6   11.68    0.68
  -3  -5  -6   11.73    0.66
   3  -5   6   11.87    0.87
   3  -5   6   11.82    0.49
   3  -5   6   12.03    0.59
  -3  -5  -6   12.37    0.64
   3   5   6   11.39    0.51
  -3   5  -6   12.47    0.67
   3   5   6   11.19    0.83
  -3   5  -6   11.15    0.72
   3   5   6   10.88    0.53
  -4  -5  -6    1.49    0.34
  -4  -5  -6    1.63    0.32
   4  -5   6    1.76    0.25
   4  -5   6    2.25    0.35
   4  -5   6    1.15    0.26
   4  -5   6    1.87    0.62
  -4   5  -6    1.34    0.32
   4   5   6    2.63    0.37
   4   5   6    1.73    0.27
  -4   5  -6    2.68    0.38
   4   5   6    2.63    0.58
   5  -5   6    1.17    0.19
  -5  -5  -6    0.72    0.30
  -5  -5  -6    1.24    0.29
   5  -5   6    1.36    0.23
   5  -5   6    0.83    0.19
  -5   5  -6    0.89    0.15
   5   5   6    1.09    0.21
   5   5   6    1.21    0.29
  -5   5  -6    0.81    0.26
   5   5   6    1.16    0.18
   6  -5   6    0.42    0.15
   6  -5   6   -0.17    0.23
  -6  -5  -6    0.36    0.19
   6  -5   6    0.20    0.12
   6   5   6    0.09    0.14
  -6   5  -6    0.32    0.19
   6   5   6    0.07    0.23
   7  -6  -6    0.51    0.20
  -7   6   6    0.18    0.13
  -7   6   6   -0.02    0.13
   6  -6  -6    0.37    0.16
  -6  -6   6    0.38    0.18
  -6  -6   6    0.18    0.22
  -6  -6   6   -0.15    0.22
  -6   6   6    0.21    0.26
  -6   6   6    0.21    0.17
  -6   6   6    0.05    0.19
  -5  -6   6    1.16    0.23
   5  -6  -6    0.79    0.16
  -5  -6   6    0.57    0.24
  -5  -6   6    0.69    0.23
   5  -6  -6    0.84    0.17
   5  -6  -6    0.77    0.48
  -5   6   6    0.50    0.24
  -5   6   6    0.84    0.26
  -5   6   6    0.67    0.24
   4  -6  -6   17.41    0.64
   4  -6  -6   17.51    0.63
  -4  -6   6   17.66    0.72
  -4  -6   6   16.93    0.69
  -4  -6   6   17.37    0.80
   4  -6  -6   17.47    0.91
   4  -6  -6   17.75    0.79
  -4   6   6   16.02    0.80
  -4   6   6   17.01    0.61
  -4   6   6   17.40    0.74
   4   6  -6   17.29    0.79
  -4   6   6   17.21    0.72
   4   6  -6   17.47    0.62
  -3  -6   6    6.01    0.45
   3  -6  -6    6.17    0.31
   3  -6  -6    6.27    0.51
   3  -6  -6    6.29    0.48
  -3  -6   6    6.32    0.37
   3  -6  -6    6.41    0.30
  -3   6   6    6.59    0.42
  -3   6   6    5.92    0.52
   3   6  -6    6.45    0.45
  -3   6   6    6.25    0.42
   3   6  -6    6.20    0.30
  -3   6   6    5.96    0.31
   2  -6  -6   23.13    0.91
   2  -6  -6   23.67    0.97
  -2  -6   6   23.69    0.78
   2  -6  -6   23.78    0.78
   2  -6  -6   23.74    0.78
  -2  -6   6   22.42    0.90
  -2  -6   6   23.96    0.86
   2  -6  -6   24.46    0.82
   2  -6  -6   23.36    0.87
  -2  -6   6   23.59    0.84
  -2   6   6   22.04    0.86
   2   6  -6   22.70    0.79
   2   6  -6   22.23    2.38
  -2   6   6   18.88    2.69
   2   6  -6   24.81    0.78
  -2   6   6   23.74    0.80
  -2   6   6   23.65    0.87
  -2   6   6   24.00    0.93
   2   6  -6   21.91    0.91
   1  -6  -6   12.76    2.09
  -1  -6   6   14.24    0.69
  -1  -6   6   14.40    0.59
   1  -6  -6   14.30    0.61
   1  -6  -6   14.43    0.51
   1  -6  -6   13.17    0.66
  -1  -6   6   13.87    0.62
  -1  -6   6   14.20    0.53
   1  -6  -6   15.94    0.56
   1  -6  -6   14.84    0.71
  -1   6   6   13.91    1.56
   1   6  -6   14.69    0.52
  -1   6   6   13.29    0.62
   1   6  -6   14.15    0.67
  -1   6   6   14.49    0.56
  -1   6   6   13.26    0.67
   1   6  -6   16.36    1.93
   1   6  -6   14.51    0.82
   1   6  -6   12.93    1.77
   0  -6  -6    1.56    0.21
   0  -6  -6    1.22    0.22
   0  -6   6    1.35    0.18
   0  -6   6    1.09    0.80
   0  -6  -6    4.71    1.42
   0  -6  -6    0.90    0.31
   0  -6  -6    1.35    0.16
   0  -6  -6    1.24    0.28
   0  -6   6    1.33    0.23
   0  -6   6    1.33    0.25
   0  -6  -6    1.07    0.17
   0   6  -6    0.95    0.14
   0   6  -6    1.49    0.20
   0   6   6    1.89    0.37
   0   6   6    0.81    0.21
   0   6   6    1.78    0.32
   0   6  -6    0.93    0.27
   0   6  -6    0.28    1.14
   0   6   6    3.28    0.83
   0   6   6    1.18    0.17
   0   6   6    1.06    0.16
   0   6  -6    1.35    0.26
   0   6  -6    1.17    0.92
   1  -6   6   72.65    2.10
  -1  -6  -6   67.52    2.22
   1  -6   6   68.64    3.19
   1  -6   6   68.50    2.16
   1  -6   6   68.48    2.14
  -1  -6  -6   68.99    2.15
  -1  -6  -6   69.09    2.21
   1  -6   6   68.16    2.44
  -1  -6  -6   66.96    2.16
  -1   6  -6   69.96    2.19
   1   6   6   71.36    2.12
   1   6   6   69.63    2.35
  -1   6  -6   72.70    2.38
  -1   6  -6   69.51    2.11
   1   6   6   66.20    2.23
   1   6   6   69.59    2.13
  -1   6  -6   68.28    3.35
   1   6   6   66.27    3.10
  -1   6  -6   70.65    2.13
   2  -6   6    0.90    0.15
  -2  -6  -6    0.71    0.22
   2  -6   6    0.76    0.15
  -2  -6  -6    0.99    0.31
   2  -6   6    0.73    0.27
  -2  -6  -6    0.32    0.25
  -2  -6  -6    0.91    0.23
   2  -6   6    0.75    0.22
   2   6   6    0.67    0.17
   2   6   6    0.82    0.16
  -2   6  -6    1.10    0.27
   2   6   6    1.08    0.36
  -2   6  -6    0.70    0.32
   3  -6   6    6.28    0.43
  -3  -6  -6    6.66    0.54
   3  -6   6    7.35    0.81
  -3  -6  -6    6.85    0.60
  -3  -6  -6    6.27    0.49
  -3  -6  -6    6.02    0.44
   3  -6   6    6.60    0.36
   3  -6   6    6.45    0.36
  -3   6  -6    4.83    0.79
   3   6   6    7.28    0.39
  -3   6  -6    6.39    0.53
   3   6   6    6.28    0.39
  -3   6  -6    7.48    0.65
   3   6   6    6.54    0.79
   4  -6   6    0.18    0.15
   4  -6   6   -0.65    0.64
   4  -6   6    0.25    0.19
   4  -6   6    0.14    0.15
  -4  -6  -6    0.30    0.33
  -4  -6  -6   -0.04    0.24
   4   6   6    0.09    0.17
  -4   6  -6   -0.38    0.31
   4   6   6   -0.10    0.56
   4   6   6    0.21    0.17
   5  -6   6    0.14    0.17
  -5  -6  -6    0.12    0.29
   5  -6   6   -0.09    0.13
  -5  -6  -6    0.16    0.23
   5  -6   6    0.16    0.24
   5   6   6   -0.06    0.15
   5   6   6   -0.07    0.17
  -5   6  -6    0.23    0.24
  -5   6  -6    0.20    0.12
   5   6   6    0.07    0.26
  -6  -6  -6    2.52    0.31
   6  -6   6    2.76    0.25
   6  -6   6    2.53    0.23
  -6   6  -6    2.43    0.38
   6   6   6    2.40    0.25
  -6  -7   6    0.46    0.22
   6  -7  -6    0.72    0.16
  -6  -7   6    0.81    0.20
   6  -7  -6    0.55    0.30
  -6   7   6    0.76    0.21
  -6   7   6   -0.25    0.32
   5  -7  -6    3.97    0.54
  -5  -7   6    2.81    0.39
   5  -7  -6    3.47    0.26
   5  -7  -6    3.42    0.28
   5  -7  -6    3.20    0.61
  -5  -7   6    3.56    0.35
  -5  -7   6    3.03    0.36
  -5   7   6    3.75    0.40
  -5   7   6    3.16    0.36
  -5   7   6    3.15    0.41
   4  -7  -6   13.37    0.98
  -4  -7   6   13.16    0.59
  -4  -7   6   12.24    0.72
  -4  -7   6   12.19    0.66
   4  -7  -6   11.78    0.49
   4  -7  -6   11.29    0.50
   4  -7  -6   12.10    0.64
  -4   7   6   12.59    0.48
  -4   7   6   10.77    0.68
  -4   7   6   12.23    0.62
   4   7  -6   12.45    0.50
  -4   7   6   12.47    0.60
   3  -7  -6    6.78    0.59
   3  -7  -6    6.59    0.47
  -3  -7   6    6.70    0.40
  -3  -7   6    6.98    0.48
   3  -7  -6    6.61    0.34
  -3  -7   6    6.51    0.42
  -3   7   6    7.04    0.45
  -3   7   6    6.85    0.34
   3   7  -6    7.23    0.34
   3   7  -6    6.79    0.40
  -3   7   6    7.13    0.45
  -3   7   6    6.77    0.55
   3   7  -6    6.81    0.51
   2  -7  -6   14.43    0.68
  -2  -7   6   15.66    0.69
   2  -7  -6   15.19    0.55
   2  -7  -6   14.88    0.55
   2  -7  -6   14.97    0.64
  -2  -7   6   15.83    0.62
   2  -7  -6   14.90    0.58
   2  -7  -6   14.85    0.77
  -2  -7   6   15.39    0.63
  -2   7   6   15.18    0.58
   2   7  -6   15.86    0.74
   2   7  -6   15.08    0.56
   2   7  -6   13.60    0.79
   2   7  -6   15.53    0.56
  -2   7   6   15.47    0.67
  -2   7   6   15.85    0.72
  -2   7   6   14.03    0.65
   1  -7  -6   25.77    0.86
  -1  -7   6   25.12    0.84
  -1  -7   6   23.45    0.96
  -1  -7   6   24.77    0.92
   1  -7  -6   25.12    0.82
  -1  -7   6   25.63    0.89
   1  -7  -6   25.52    1.05
   1  -7  -6   23.91    0.94
   1  -7  -6   25.04    0.89
  -1   7   6   25.24    0.86
   1   7  -6   24.05    0.84
  -1   7   6   23.14    2.22
  -1   7   6   23.88    0.92
   1   7  -6   22.46    2.35
  -1   7   6   26.04    0.97
   1   7  -6   24.12    1.00
   1   7  -6   23.54    0.95
   1   7  -6   24.53    0.83
   0  -7  -6    0.08    0.23
   0  -7   6    0.18    0.14
   0  -7   6    0.42    0.23
   0  -7  -6    0.35    0.15
   0  -7   6    0.18    0.19
   0  -7  -6    0.20    0.15
   0  -7  -6    0.22    0.15
   0  -7  -6    0.33    0.20
   0   7   6    0.09    0.15
   0   7   6    0.02    0.26
   0   7  -6    0.13    0.26
   0   7  -6    0.15    0.13
   0   7   6    0.48    0.33
   0   7  -6    0.59    0.23
   0   7   6    0.48    0.16
   0   7   6    1.65    1.03
   0   7  -6    0.30    0.13
   0   7  -6   -0.04    1.19
   0   7   6   -0.13    0.20
   1  -7   6   20.97    0.80
   1  -7   6   20.58    2.45
   1  -7   6   21.01    0.73
   1  -7   6   20.96    0.79
   1  -7   6   20.83    0.75
  -1  -7  -6   21.25    0.82
  -1  -7  -6   20.31    0.87
  -1  -7  -6   22.13    0.88
  -1  -7  -6   22.31    0.79
  -1   7  -6   19.03    2.79
   1   7   6   22.56    1.04
   1   7   6   21.81    0.77
  -1   7  -6   20.64    1.12
   1   7   6   22.05    0.76
  -1   7  -6   21.48    0.79
  -1   7  -6   21.44    0.76
  -1   7  -6   22.03    0.84
   1   7   6   19.81    0.85
   1   7   6   23.52    2.35
   1   7   6   20.69    0.92
   2  -7   6    4.38    0.37
  -2  -7  -6    4.62    0.48
   2  -7   6    4.28    0.41
  -2  -7  -6    4.99    0.38
  -2  -7  -6    4.96    0.44
   2  -7   6    5.75    0.76
   2  -7   6    4.67    0.31
   2  -7   6    4.60    0.30
   2   7   6    4.45    0.63
  -2   7  -6    4.48    0.60
  -2   7  -6    4.69    0.46
   2   7   6    4.55    0.33
  -3  -7  -6    3.44    0.45
   3  -7   6    2.53    0.63
   3  -7   6    3.03    0.35
  -3  -7  -6    2.86    0.39
  -3  -7  -6    3.06    0.41
   3  -7   6    2.91    0.28
   3  -7   6    3.07    0.29
  -3  -7  -6    2.91    0.41
   3   7   6    3.01    0.31
   3   7   6    2.24    0.55
  -3   7  -6    3.99    0.58
   3   7   6    3.20    0.30
   4  -7   6    2.12    0.30
   4  -7   6    2.28    0.26
   4  -7   6    1.63    0.25
  -4  -7  -6    2.55    0.41
  -4  -7  -6    1.53    0.32
   4  -7   6    1.22    0.86
   4   7   6    2.20    0.28
   4   7   6    2.49    0.30
  -4   7  -6    3.17    0.52
  -4   7  -6    1.96    0.28
   4   7   6    2.27    0.71
  -5  -7  -6    0.97    0.25
   5  -7   6    1.02    0.21
  -5  -7  -6    0.66    0.33
   5  -7   6    0.90    0.18
   5  -7   6    1.06    0.16
   5   7   6    1.40    0.23
  -5   7  -6    1.33    0.19
   5   7   6    1.22    0.18
  -5   7  -6    0.95    0.30
   6  -8  -6    1.57    0.30
  -6  -8   6    0.88    0.22
  -6  -8   6    1.03    0.21
   6  -8  -6    0.72    0.18
   6  -8  -6    0.92    0.16
   6  -8  -6    0.87    0.26
  -6   8   6    0.87    0.20
  -6   8   6    1.05    0.19
   5  -8  -6    2.50    1.05
   5  -8  -6    2.14    0.33
  -5  -8   6    2.29    0.37
  -5  -8   6    2.24    0.35
  -5  -8   6    2.00    0.27
   5  -8  -6    2.24    0.24
   5   8  -6    2.58    0.40
  -5   8   6    2.13    0.31
  -5   8   6    2.35    0.23
  -5   8   6    2.38    0.39
  -5   8   6    2.68    0.38
  -4  -8   6    1.85    0.31
   4  -8  -6    1.20    0.27
   4  -8  -6    1.50    0.20
   4  -8  -6    1.20    0.47
  -4  -8   6    1.44    0.23
  -4  -8   6    1.74    0.25
  -4   8   6    2.23    0.35
  -4   8   6    1.51    0.27
   4   8  -6    1.18    0.41
  -4   8   6    1.61    0.22
   4   8  -6    1.84    0.28
   4   8  -6    1.65    0.28
  -4   8   6    0.99    0.30
  -3  -8   6    3.13    0.42
   3  -8  -6    3.92    0.40
   3  -8  -6    3.09    0.37
  -3  -8   6    3.73    0.35
   3  -8  -6    2.65    0.43
   3  -8  -6    3.70    0.27
  -3  -8   6    4.27    0.36
  -3   8   6    3.90    0.28
  -3   8   6    5.06    0.49
  -3   8   6    3.92    0.35
   3   8  -6    3.22    0.30
   3   8  -6    3.76    0.53
   3   8  -6    4.26    0.33
  -3   8   6    3.70    0.36
   2  -8  -6   12.71    0.53
  -2  -8   6   12.63    0.65
   2  -8  -6   12.95    0.50
   2  -8  -6   12.88    0.77
   2  -8  -6   13.06    0.50
   2  -8  -6   13.15    0.62
  -2  -8   6   13.35    0.58
  -2  -8   6   13.16    0.58
   2  -8  -6   12.64    0.58
   2   8  -6   12.55    0.72
  -2   8   6   12.86    0.57
   2   8  -6   12.82    0.52
  -2   8   6   12.86    0.60
   2   8  -6   13.27    0.52
  -2   8   6   12.01    0.75
   2   8  -6   13.09    0.73
  -2   8   6   12.17    0.60
   1  -8  -6   17.86    0.70
   1  -8  -6   17.83    0.67
  -1  -8   6   17.61    0.65
   1  -8  -6   17.99    0.63
   1  -8  -6   17.41    0.64
   1  -8  -6   18.23    0.76
  -1  -8   6   16.94    0.79
  -1  -8   6   18.24    0.72
   1  -8  -6   18.53    0.91
  -1  -8   6   17.77    0.70
   1   8  -6   18.08    0.66
   1   8  -6   17.83    0.65
[truncated: 354,771 more chars]
